# Supplementary material for: Integrative Analysis of Global Gene Expression Identifies Opposite Patterns of Reactive Astrogliosis in Aged Human Prefrontal Cortex
Source: Brain Sci. 2018 Dec 19;8(12):227. doi: 10.3390/brainsci8120227 (PMC6317157; doi:10.3390/brainsci8120227)
Supplement: Supplementary file 1 [file brainsci-08-00227-s001.zip]

Archive with 9 entries (8 files):
- brainsci-389112-supplementary-for conversion/
- brainsci-389112-supplementary-for conversion/Table S1.xlsx
- brainsci-389112-supplementary-for conversion/Table S2.xlsx
- brainsci-389112-supplementary-for conversion/Table S3.xlsx
- brainsci-389112-supplementary-for conversion/Table S4.xlsx
- brainsci-389112-supplementary-for conversion/Table S5.xlsx
- brainsci-389112-supplementary-for conversion/Table S6.xlsx
- brainsci-389112-supplementary-for conversion/Table S7.xlsx
- brainsci-389112-supplementary-for conversion/Table S8.xlsx
