# Supplementary material for: Integrative Analysis of Global Gene Expression Identifies Opposite Patterns of Reactive Astrogliosis in Aged Human Prefrontal Cortex
Source: Brain Sci. 2018 Dec 19;8(12):227. doi: 10.3390/brainsci8120227 (PMC6317157; doi:10.3390/brainsci8120227)
Supplement: Supplementary file 1 [file brainsci-08-00227-s001.zip › brainsci-389112-supplementary-for conversion/Table S1.xlsx]

## Sheet: 1. Metaanalysis
Probe	PmodDown	PmodUp
A2M	1	1
A4GALT	1	0.457162
AACS	1	1
AAGAB	0.821999	1
AAK1	0.007503	1
AASDH	1	0.00427383
AASDHPPT	0.00269149	1
AASS	1	0.0533734
ABAT	1	1
ABCA1	1	0.245883
ABCA2	1	0.691023
ABCA5	1	1
ABCA6	1	0.171807
ABCA8	1	0.000945933
ABCA9	1	1
ABCB1	1	0.993963
ABCB10	0.00334843	1
ABCB6	1	1
ABCC12	0.000104122	1
ABCC8	1	1
ABCD2	0.538229	1
ABCD3	0.524466	1
ABCD4	1	0.478135
ABCE1	0.0401136	1
ABCF2	1	1
ABCG1	1	1
ABCG2	1	1
ABHD10	0.0136934	1
ABHD11	1	1
ABHD12	0.317766	1
ABHD13	1	1
ABHD17B	1	1
ABHD2	0.0492737	1
ABHD3	1	1
ABHD6	9.6431e-05	1
ABI1	0.240902	1
ABI2	0.0265751	1
ABI3BP	1	1
ABLIM1	1	1
ABLIM2	1	1
ABR	0.00333883	1
ABRACL	1	1
ABTB1	1	1
ABTB2	1	0.809781
ACAA2	1	0.548464
ACACB	1	2.48274e-09
ACAD8	0.604382	1
ACADVL	1	0.256772
ACAP2	1	1
ACAT2	0.000973132	1
ACBD3	0.412623	1
ACBD5	0.869024	0.80971
ACBD6	1	1
ACER3	1	1
ACHE	1	0.29342
ACKR1	1	1
ACKR3	1	1
ACLY	0.353162	1
ACOT11	1	1
ACOT7	5.42323e-05	1
ACOT8	0.581848	1
ACOX1	1	1
ACOX3	1	1
ACP1	1.6566e-08	1
ACP2	0.0338267	1
ACP6	1	0.906793
ACSBG1	1	0.0137276
ACSL1	1	0.151371
ACSL3	1	1
ACSL4	4.17456e-06	1
ACSS1	1	5.24361e-05
ACSS3	1	2.04704e-06
ACTA2	1.08501e-08	1
ACTL6B	0.198107	1
ACTN1	1	1
ACTN2	0.229049	1
ACTN4	1	1
ACTR10	0.464144	1
ACTR1A	0.446894	1
ACTR2	0.00171644	1
ACTR3	1	1
ACTR3B	1.02016e-09	1
ACTR6	1	1
ACTR8	1	1
ACVR1	1	1
ACVR1B	1	1
ACVR1C	0.00950242	1
ACVR2A	0.07879	1
ADAL	1	0.699135
ADAM10	9.12524e-06	1
ADAM17	1	1
ADAM22	0.351963	1
ADAM23	0.160146	1
ADAM28	0.700949	1
ADAM33	1	1
ADAM9	0.0211052	1
ADAMTS1	1	0.000252959
ADAMTS10	1	0.112444
ADAMTS18	1	0.171807
ADAMTS2	1	1
ADAMTS3	0.0411161	1
ADAMTS8	0.00020585	1
ADAMTS9	1	0.882105
ADAMTSL4	1	1
ADAP2	1	1
ADARB1	0.148091	1
ADARB2	1	1
ADAT1	1	1
ADCK2	0.0338487	1
ADCY1	1	1
ADCY2	4.06113e-10	1
ADCY7	0.0182542	1
ADCY8	1	1
ADCYAP1	2.40616e-07	1
ADD1	1	1
ADD2	0.000838561	1
ADD3	1	0.000237058
ADGRA3	1	0.00160844
ADGRB2	0.00885525	1
ADGRB3	0.101687	1
ADGRF5	0.0939893	1
ADGRG1	1	1
ADGRG6	1	1
ADGRL2	0.100701	1
ADGRL3	0.365061	1
ADGRV1	1	1.62512e-05
ADH1B	1	0.00021666
ADH5	1	1
ADI1	1	6.04421e-06
ADIPOR2	1	0.00584439
ADK	0.40878	1
ADM	1	0.00165847
ADNP	1	1
ADNP2	1	1
ADORA2B	1	0.419486
ADRA1A	1	1
ADRA2A	3.92618e-06	1
ADRA2C	0.453897	1
ADRB1	0.872983	1
ADSL	0.273521	1
ADSSL1	1	0.232846
ADTRP	0.135102	1
AEBP1	1	0.181035
AEBP2	1	0.542288
AFAP1L1	1	1
AFDN	1	1
AFF1	1	2.68897e-06
AFF3	0.139027	1
AFF4	1	1
AFG3L1P	1	1
AFG3L2	1	0.942276
AFTPH	1	1
AGA	1	1
AGAP1	1	1
AGAP2	0.0528955	1
AGAP3	0.649901	1
AGFG1	3.10947e-05	1
AGFG2	1	0.48636
AGGF1	0.509218	1
AGK	1	1
AGL	1	1
AGMAT	0.237789	1
AGO3	1	1
AGO4	1	1
AGPAT3	1	1
AGPAT4	1	1
AGPS	0.017311	1
AGRN	0.481239	0.0692821
AGT	1	1.61252e-06
AGTPBP1	1	1
AGTRAP	1	0.757582
AGXT2	1	1
AHCY	1	1
AHCYL1	1	8.16376e-06
AHCYL2	1	0.346292
AHI1	1	1
AHNAK	1	1.78044e-07
AHNAK2	1	1
AHSA2	1	0.00290116
AIDA	0.0262107	0.409884
AIF1L	1	1
AIFM3	1	0.171886
AIG1	1	1
AIMP1	1	1
AJAP1	3.55716e-11	1
AK2	1	0.277363
AK3	1	0.0577585
AK4	1	1
AK5	0.788909	1
AK8	1	1
AK9	1	1
AKAP10	1	0.495308
AKAP11	1	0.341402
AKAP12	1	1
AKAP13	1	0.798222
AKAP5	0	0.0614361
AKAP6	1	1
AKAP7	1	1
AKAP8	1	1
AKAP8L	1	1
AKAP9	1	1
AKIRIN1	0.155641	1
AKIRIN2	0.166539	1
AKR1C1	0.387611	1
AKR1C2	0.723395	0.534999
AKR1C3	1	0.0345929
AKR7A2	1	0.543404
AKT2	1	1
AKT3	0.000837089	1
AKTIP	0.864061	1
ALAS1	0.135657	1
ALCAM	1	1
ALDH1A1	1	1
ALDH1A2	1	1
ALDH1L1	1	2.68897e-06
ALDH2	1	0.0206285
ALDH3A1	1	1
ALDH3A2	6.86056e-05	1
ALDH4A1	1	0.430077
ALDH5A1	0.0269002	1
ALDH6A1	1	0.0602351
ALDH7A1	1	0.41987
ALDH8A1	1	1
ALDH9A1	1	0.146684
ALG13	7.25225e-05	1
ALG14	1	1
ALG9	0.96882	1
ALKAL2	1	1
ALKBH5	1	1
ALKBH7	1	1
ALKBH8	1	1
ALOX5	0.875549	0.497959
ALOX5AP	0.00284737	0.491093
ALPI	1	1
ALPP	1	1
ALS2	1	1
ALYREF	1	1
AMD1	0.0278508	1
AMER2	1	0.141912
AMFR	1	1
AMIGO2	0.0942646	1
AMOTL1	1	1
AMPD3	1	0.0096236
AMZ2P1	0.0266175	1
ANAPC10	0.00286431	1
ANAPC16	1	0.00173437
ANAPC5	1	0.00070041
ANAPC7	0.230527	1
ANGPT1	1	1
ANGPT2	1	1.35516e-05
ANGPTL4	1	2.22225e-06
ANK1	1	1
ANK2	0.00294513	1
ANK3	1	1
ANKDD1A	1	0.0279046
ANKH	0.246856	1
ANKIB1	1	1
ANKLE2	0.503466	1
ANKMY2	1	1
ANKRD12	6.98893e-05	1
ANKRD13A	1	4.32739e-05
ANKRD13C	0.0326007	1
ANKRD13D	1	1
ANKRD16	0.917869	1
ANKRD18B	1	1
ANKRD2	1	1
ANKRD22	1	1
ANKRD24	1	1
ANKRD26	0.156981	1
ANKRD27	1	1
ANKRD28	0.0351231	1
ANKRD29	1	0.720015
ANKRD33B	0.00178145	1
ANKRD34C	1.26491e-06	1
ANKRD35	1	0.859926
ANKRD37	1	1
ANKRD39	0.0167518	1
ANKRD40	1	0.0298388
ANKRD44	1	1
ANKRD50	0.441843	1
ANKRD52	1	0.973443
ANKRD6	1.64363e-05	1
ANKRD9	1	0.846823
ANKS1B	1	0.976969
ANKS6	1	0.112936
ANLN	1	0.0108386
ANO4	1	1
ANO5	1	1
ANO6	1	0.00122567
ANO8	1	1
ANOS1	1	0.57673
ANP32A	1	1
ANP32B	1	0.00578351
ANP32E	0.626033	1
ANTXR1	1	0.572972
ANTXR2	1	1
ANXA1	0.361514	0.442506
ANXA11	1	1
ANXA2	1	0.0222883
ANXA2P2	1	0.331548
ANXA3	1	9.76614e-05
ANXA4	1	0.000181032
ANXA5	1	0.0642602
AP1AR	0.0255626	1
AP1G1	0.0109251	1
AP1G2	1	0.35149
AP1S1	0.000540419	1
AP1S2	1	1
AP2A1	1	0.0142299
AP2B1	0.225299	1
AP2S1	1	1
AP3D1	1	1
AP4E1	1	1
AP4S1	1.44712e-09	1
AP5M1	0.00311668	1
APBB1IP	0.298715	1
APBB2	0.582332	1
APC	1	1
APCDD1	1	0.205159
APEH	0.318373	1
APH1A	1	1
APH1B	1	0.186662
API5	1.98462e-07	1
APIP	1	1
APLN	1	0.632134
APLNR	1	0
APLP1	1	1
APLP2	0.00295036	1
APOA1	1	1
APOBEC3F	1	1
APOBEC3G	1	1
APOC1	1	0.782235
APOD	1	0.0927015
APOE	1	0.000126442
APOL1	1	1
APOL2	1	0.000147809
APOL4	1	0.779001
APOLD1	1	0.00207891
APOOL	0.00197936	1
APP	1	1
APPBP2	1	1
APPL1	0.0623844	1
APPL2	1	1
APTX	1	1
AQP1	1	1.07046e-09
AQP11	1	1
AQP4	1	0.000408301
AQP4-AS1	1	1
AQP9	0.335926	1
AQR	0.87157	1
AR	1	1
ARAP1	1	7.37975e-05
ARC	1.11661e-05	1
ARF3	0.307507	1
ARF4	0.00341603	1
ARF6	1	1
ARFGAP3	0.0420308	1
ARFGEF1	2.49543e-10	1
ARFGEF2	1	1
ARFGEF3	3.28886e-05	1
ARFIP1	1	1
ARFRP1	1	1
ARG2	0	1
ARGLU1	1	0.178093
ARHGAP1	1	1
ARHGAP18	1	1
ARHGAP20	6.60686e-11	1
ARHGAP21	1	0.941881
ARHGAP22	1	1
ARHGAP23	1	1
ARHGAP24	1	0.0619972
ARHGAP25	0.283034	1
ARHGAP26	1	1
ARHGAP29	1	1
ARHGAP31	1	1
ARHGAP32	1	1
ARHGAP33	0.801525	1
ARHGAP35	0.509218	1
ARHGAP36	0.778923	1
ARHGAP44	1	1
ARHGAP45	1	1
ARHGAP5	0.0663685	0.66596
ARHGAP6	1	1
ARHGAP9	1	1
ARHGDIA	0.0332173	1
ARHGDIB	0.0455271	1
ARHGDIG	0.0150327	1
ARHGEF10	1	0.0190778
ARHGEF11	1	1
ARHGEF12	1	1
ARHGEF2	1	1
ARHGEF26	1	3.64774e-05
ARHGEF3	0.889057	1
ARHGEF37	1	0.304666
ARHGEF4	1	1
ARHGEF40	1	0.809781
ARHGEF6	1	6.8003e-05
ARHGEF7	0.00105039	1
ARHGEF9	3.54052e-06	1
ARID1A	1	1
ARID1B	1	1
ARID2	1	0.699713
ARID4A	0.795138	1
ARID4B	1	1
ARID5A	1	0.00683845
ARID5B	1	1
ARIH1	0.0488481	1
ARIH2	1	1
ARL1	0.0174833	1
ARL4C	0.00379941	1
ARL6	7.34257e-07	1
ARL6IP6	1	0.547536
ARL8B	0.00018792	1
ARMC1	0.00620298	1
ARMC10	1	1
ARMC5	1	0.0211103
ARMC8	0.148091	1
ARMC9	1	1
ARMCX1	0.202309	1
ARMCX2	0.116071	1
ARMCX3	1	1
ARMCX4	0.0278795	1
ARMCX6	1	0.0180193
ARMT1	0.111752	1
ARNT	1	0.488404
ARNTL	0.123469	1
ARNTL2	0.00766029	1
ARPC1A	0.986934	1
ARPC1B	1	1
ARPC2	0.00411736	1
ARPC5	5.76441e-06	1
ARPC5L	1	1
ARPP19	2.90388e-11	1
ARPP21	0	1
ARRB1	1	1
ARRDC2	1	0.0355567
ARRDC3	1	0.739829
ARRDC4	1	1
ARSD	1	1
ARSK	1	1
ART3	1	1
ARTN	1	1
ARX	1	1
ASAH1	0.371677	1
ASAP1	0.000369968	1
ASAP3	1	1
ASB13	1	1
ASB2	1	1
ASB7	1	1
ASCC1	1	1
ASCC3	1	1
ASCL1	1	3.07921e-05
ASF1A	0.547376	1
ASGR2	1	1
ASMTL	0.931399	1
ASMTL-AS1	1	1
ASNSD1	1	1
ASPA	1	0.0706845
ASPDH	1	1
ASPH	1	0.00745802
ASPHD2	0.000878252	1
ASPN	1	1
ASRGL1	1	0.87097
ASS1	0.685574	1
ASTN2	1	1
ASXL1	1	1
ASXL2	1	1
ASXL3	0.701274	1
ATAD1	0.184327	1
ATF1	1	1
ATF2	1.2284e-05	1
ATF3	1	1
ATF6	1	1
ATF7IP	0.190803	1
ATF7IP2	1	1
ATG10	1	1
ATG12	0.00194049	1
ATG2B	1	1
ATG3	1	1
ATG4C	1	1
ATG5	2.19013e-11	1
ATG7	1	1
ATL2	0.000981928	1
ATL3	1	0.83388
ATM	1	0.00216491
ATMIN	1	1
ATOH8	1	0.364015
ATOX1	1	1
ATP10A	1	1
ATP10B	1	1
ATP11A	1	0.382251
ATP11B	1	1
ATP11C	1	0.0379358
ATP13A3	1	1
ATP13A4	1	0.833918
ATP1A2	1	0.0107692
ATP1A3	0.479145	1
ATP1B2	1	0.00273856
ATP23	0.00808645	1
ATP2A2	0.105414	1
ATP2B1	0.00876387	1
ATP2B2	0	1
ATP2B3	1	1
ATP2C1	0.0332606	1
ATP5A1	1	1
ATP5B	1	1
ATP5G3	0.310849	1
ATP5H	1	1
ATP5J	1	1
ATP5L	1	1
ATP5S	1	1
ATP5SL	0.80349	1
ATP6AP1L	1	0.0689571
ATP6AP2	2.55261e-05	1
ATP6V0A1	0.098594	1
ATP6V0B	0.00812784	1
ATP6V0C	0.507696	1
ATP6V0E1	1	0.515053
ATP6V1A	0.000185272	1
ATP6V1B2	0.65649	1
ATP6V1C1	1.51346e-06	1
ATP6V1D	1	1
ATP6V1G1	1	1
ATP6V1H	1	1
ATP7A	1	1
ATP8A2	0.297953	1
ATP8B1	1	0.0443029
ATP9B	1	1
ATPIF1	1	1
ATR	1	1
ATRN	0.28894	1
ATRNL1	0.000441053	1
ATRX	1.09362e-06	1
ATXN1	0.0152555	1
ATXN10	0.19263	1
ATXN3	1	0.693565
ATXN7	1	1
ATXN7L1	1	1
ATXN7L3B	5.08039e-07	1
AUH	1	1
AUTS2	1	1
AVPR2	1	1
AXL	1	2.87287e-05
AZI2	0.549146	1
AZIN1	1.02078e-08	1
AZIN2	1	1
B2M	1	0.146849
B3GALNT1	2.22451e-08	1
B3GALNT2	1	1
B3GALT2	0.0122921	1
B3GAT2	1	0.0266952
B3GLCT	1	1
B3GNT2	8.56257e-10	1
B3GNT5	1	1
B3GNT7	1	1
B4GALNT3	1	1
B4GALT4	1	0.0435225
B4GALT6	9.90063e-08	1
B4GAT1	1	1
B9D1	0.0065273	1
BAALC	1	1
BACE1	1	1
BACH1	1	1
BACH2	1	1
BAD	0.000365145	1
BAG2	0.00482649	1
BAG3	1	5.56051e-06
BAG4	1	1
BAG5	1	0.352788
BAIAP2	1	1
BAIAP2-AS1	0.371649	1
BAIAP3	1	0.198538
BAMBI	1	1
BANP	1	1
BARD1	1	0.262617
BAX	1	1
BAZ1B	1	0.018369
BAZ2B	1	0.00615821
BBOF1	0.118071	1
BBOX1	1	6.48174e-07
BBS12	0.137958	1
BBS2	1	2.94702e-06
BBS4	0.47168	1
BBS5	1	1
BBS7	9.09318e-05	1
BBX	1	6.48174e-07
BCAN	1	0.0282998
BCAP29	0.00819267	1
BCAR1	1	1
BCAR3	1	1
BCAS1	1	0.154563
BCAS4	0.213927	1
BCAT1	0.731676	1
BCAT2	1	0.717414
BCCIP	1	1
BCHE	2.70472e-07	1
BCL11A	0.0109358	1
BCL11B	0.233127	1
BCL2	1	0.00506343
BCL2L1	1	1
BCL2L11	1	1
BCL2L13	1	1
BCL6	1	0.000299082
BCL6B	1	1
BCL9L	0.476921	1
BCLAF1	0.0605147	1
BCOR	1	1
BDH1	1	1
BDH2	1	0.00112807
BDNF	0	1
BDP1	0.0116305	1
BEAN1	1	1
BECN1	0.899749	1
BEGAIN	0.130698	1
BEND4	0.0200895	1
BEND5	1	1
BEND6	0.461567	1
BEND7	1	1
BEST1	1	2.04704e-06
BEX4	1	1
BEX5	0.39979	1
BGN	1	0.0315282
BHLHB9	0.828482	1
BHLHE40	1	1
BHLHE41	1	0.0343352
BHMT	1	1
BICD1	1	1
BICD2	1	1
BICDL1	1	1
BICRAL	1	0.274719
BID	0.00654506	1
BIN1	1	1
BIN2	1	1
BIRC6	1	1
BLNK	0.200928	1
BLOC1S6	0.00365954	1
BLVRA	0.0656894	1
BMP1	1	1
BMP2	1	1
BMP2K	1	0.0719132
BMP7	1	8.60245e-05
BMPER	1	1
BMPR1A	1	0.834231
BMPR1B	1	1.72307e-05
BMPR2	0.0605861	1
BMS1P20	0.982346	1
BMT2	1	1
BNIP2	1	0.0331398
BNIP3	0.0060578	1
BOC	1	0.00667593
BOD1L1	0.90128	0.190718
BOK	1	0.51957
BORCS5	1	0.01414
BPGM	0.000636367	1
BPTF	1	0.354464
BRAP	1	1
BRCC3	0.000459106	1
BRD4	1	0.278625
BRD8	1	0.0471399
BRE	1	1
BRF1	1	1
BRINP3	2.64643e-08	1
BRK1	0.0544047	1
BRMS1L	6.91481e-07	1
BROX	1	1
BRPF3	0.825926	1
BRSK1	1	1
BRSK2	1	1
BRWD1	0.0120349	1
BSG	1	1
BST2	1	0.0282028
BTBD1	1	1
BTBD10	0.0821065	1
BTBD2	1	1
BTBD3	0.604567	1
BTBD7	1	1
BTF3L4	0.0117444	1
BTG1	1	0.188259
BTG2	1	1
BTG3	0.912642	1
BTN3A1	1	1
BTN3A2	1	1
BTNL9	1	0.274719
BTRC	0.947019	1
BUB3	0.0997816	1
BVES	1	1
BZW1	1.49557e-08	1
C10ORF10	1	0.00059212
C10ORF35	1	1
C10ORF90	1	0.165588
C11ORF24	1	1
C11ORF54	1	0.882733
C11ORF57	0.683258	1
C11ORF58	0.549408	1
C11ORF74	1	1
C11ORF87	0	1
C11ORF95	0.217329	1
C11ORF96	1	1
C12ORF29	1.23132e-08	1
C12ORF4	3.31522e-06	1
C12ORF43	0.353993	1
C12ORF54	1	1
C12ORF66	1	0.25954
C12ORF76	0.818471	0.773331
C14ORF1	0.199616	1
C14ORF119	0.11672	1
C14ORF28	1	1
C15ORF40	1	1
C15ORF59	0.0426719	1
C16ORF46	1	1
C16ORF70	1	1
C16ORF72	3.15286e-07	1
C16ORF74	1	1
C16ORF87	0.00341176	0.783173
C16ORF89	1	0.4254
C17ORF51	6.76753e-05	1
C17ORF75	1	1
C18ORF25	1	1
C19ORF12	1	1
C19ORF68	1	1
C1GALT1	1	1
C1ORF115	0.202902	1
C1ORF174	1	1
C1ORF198	1	0.00407783
C1ORF21	0.00498475	1
C1ORF43	0.0462387	1
C1ORF50	0.326138	1
C1ORF52	1.39616e-07	1
C1ORF61	1	0.789459
C1ORF64	1	0.423428
C1ORF74	1	1
C1QA	1	0.0519109
C1QB	1	0.00233927
C1QBP	1	1
C1QC	0.789546	0.00788597
C1QTNF1	1	1
C1QTNF4	8.39458e-05	1
C1R	1	0.27698
C1S	1	0.121208
C21ORF2	1	1
C21ORF91	1	0.189752
C22ORF34	1	1
C2CD2	1	0.591036
C2ORF40	1	1
C2ORF49	1	1
C2ORF50	1	1
C2ORF68	1	0.35149
C2ORF69	1	1
C2ORF80	6.43132e-05	1
C2ORF82	1	1
C2ORF88	1	1
C3	0.313022	0.918975
C3AR1	1	0.810943
C3ORF14	1	1
C3ORF38	0.262281	1
C3ORF70	1	1
C3ORF80	7.25225e-05	1
C4BPB	1	1
C4ORF3	0.729074	1
C4ORF32	1	1
C4ORF33	1	1
C5ORF22	0.000143336	1
C5ORF24	0.224483	0.517941
C5ORF42	1	1
C5ORF63	1	1
C6ORF106	1	1
C6ORF120	1	1
C6ORF62	0.00277405	1
C6ORF89	1	1
C7	1	1
C7ORF50	0.48174	1
C8ORF34	1.56024e-05	1
C8ORF4	0.364837	1
C8ORF46	0	1
C8ORF59	1	0.906793
C9ORF16	0.0329257	1
C9ORF172	1	1
C9ORF24	1	1
C9ORF3	1	1
C9ORF40	3.3058e-05	1
C9ORF64	1	0.23529
C9ORF72	1	1
CA10	8.81486e-12	1
CA11	0.0199398	1
CA12	0.574533	1
CA14	1	1
CA2	1	0.0779486
CA4	3.76172e-08	1
CA5BP1	1	1
CAAP1	0.526143	1
CAB39	3.16685e-07	1
CAB39L	1	1
CABLES1	1	0.0729102
CABP1	1	1
CABP4	1	1
CABYR	0.615973	1
CACHD1	1	0.051858
CACNA1A	1	1
CACNA1B	1	1
CACNA1D	1	1
CACNA1E	0.15551	1
CACNA1G	8.88425e-05	1
CACNA1I	1	1
CACNA2D1	3.60419e-05	1
CACNA2D2	1	1
CACNB1	0.000735237	1
CACNB2	0.000196901	1
CACNB3	4.32566e-05	1
CACNB4	3.6708e-07	1
CACNG2	1	1
CACUL1	2.6394e-07	1
CACYBP	0.0031474	1
CADM2	2.38734e-09	1
CADM3	0.191413	1
CADM4	1	1
CADPS	6.86878e-08	1
CADPS2	1	1
CALB1	0	1
CALB2	1.42081e-09	1
CALCOCO2	1	0.00161769
CALD1	0.380592	0.629851
CALM1	0.111859	1
CALML4	1	0.949403
CALN1	0.0139316	1
CALR	0.402434	1
CALU	3.76784e-07	1
CALY	1	1
CAMK1D	1	0.690009
CAMK1G	1	1
CAMK2A	0.927142	1
CAMK2B	0.409246	1
CAMK2D	1	1
CAMK2G	1	1
CAMK2N1	0.0241895	1
CAMK2N2	1	1
CAMK4	0	1
CAMKK2	2.66582e-09	1
CAMSAP1	0.000540419	1
CAMSAP2	1.52967e-06	1
CAMSAP3	1	1
CAMTA1	1	1
CAND1	0.00703063	1
CANX	1	1
CAP2	0.118217	1
CAPG	1	0.00788597
CAPN2	1	0.00556248
CAPN7	0.255739	1
CAPRIN1	0.281861	1
CAPS	1	1
CAPS2	1	0.193915
CAPZA2	9.28527e-08	1
CARD10	1	1
CARD16	1	1
CARD8	1	1
CARF	1	1
CARHSP1	1	0.106757
CARNS1	1	0.799115
CARS	0.144846	1
CASC4	1	0.867921
CASD1	1	1
CASK	0.0212888	1
CASP10	1	1
CASP2	1	1
CASP7	1	0.534682
CASQ1	0.337444	1
CAST	1	0.191686
CAT	1	0.667029
CAV1	1	0.801679
CAV2	0.538229	1
CAVIN1	1	1
CAVIN2	1	0.266479
CBFA2T2	1	0.894801
CBFB	1	0.0313836
CBL	1	1
CBLB	1	0.579021
CBLL1	1	1
CBLN1	0.0156103	1
CBLN4	7.3595e-14	1
CBR1	1	0.0603001
CBR3	1	0.000118642
CBR4	1	1
CBX3	0.00692485	1
CBX4	0.841386	1
CBX5	1	0.015018
CC2D1A	1	1
CCAR2	1	1
CCBE1	1	1
CCDC113	0.00328109	1
CCDC125	1	1
CCDC126	0.244033	1
CCDC136	0.493443	1
CCDC146	1	1
CCDC181	1	1
CCDC184	0.0405485	1
CCDC187	1	1
CCDC189	1	1
CCDC22	0.758519	1
CCDC3	1	1
CCDC34	0.142485	1
CCDC47	1	1
CCDC50	1	1
CCDC58	1	1
CCDC59	1	1
CCDC6	1	1
CCDC66	1	0.774732
CCDC68	1	1
CCDC71L	1	1
CCDC80	1	1
CCDC82	0.0505321	1
CCDC85A	0.000774145	1
CCDC85B	0.515531	1
CCDC85C	1	1
CCDC88A	1	1
CCDC88B	1	1
CCDC90B	0.658373	1
CCDC91	1	1
CCDC93	1	1
CCDC97	1	0.333756
CCK	0.000961611	1
CCKBR	4.47758e-05	1
CCM2L	1	1
CCNB1	1	1
CCNC	0.0901656	1
CCND1	0.206442	1
CCND2	0.103505	1
CCND3	1	1
CCNDBP1	0.0718842	1
CCNE2	1	1
CCNG2	0.000377267	1
CCNH	1	1
CCNI	0.771978	1
CCNJ	1	1
CCNJL	1	1
CCNK	1	0.961466
CCNL1	1	0.010139
CCNL2	1	0.0220797
CCNT1	1	1
CCNY	0.00015945	1
CCP110	1	0.251843
CCSAP	8.9709e-08	1
CCSER2	9.32905e-07	1
CCT2	2.07299e-07	1
CCT5	1	1
CCT8	1	1
CD14	1	6.79653e-05
CD151	1	0.427716
CD163	1	4.03906e-10
CD164	0.360814	1
CD1E	1	1
CD200	0.000435937	1
CD22	1	0.00108154
CD24	1.14732e-06	1
CD300A	1	1
CD44	1	1.907e-07
CD46	0.0395016	1
CD47	0.00752232	0.0901016
CD53	1	0.193915
CD55	1	1
CD58	1	0.975461
CD59	1	0.0466337
CD7	1	1
CD74	1	0.0473937
CD79A	1	0.754939
CD79B	1	1
CD82	1	0.277363
CD84	1	1
CD9	1	0.0587428
CD93	1	0.382451
CD99L2	1	1
CDADC1	0.230701	1
CDAN1	1	1
CDC14B	1	0.581761
CDC23	0.116643	1
CDC27	8.79368e-07	1
CDC37L1	0.486827	1
CDC42	0.876377	1
CDC42BPA	1	0.0862898
CDC42BPB	1	1
CDC42EP2	1	1
CDC42EP3	1.9504e-05	1
CDC42EP4	1	0.0176067
CDC42SE2	1.40647e-08	1
CDC5L	8.01151e-05	1
CDC7	0.124255	1
CDC73	1	1
CDCA7L	1	1
CDH1	1	1
CDH11	0.01383	1
CDH13	0.00391223	1
CDH15	1	1
CDH19	1	0.0023438
CDH2	1	1
CDH23	1	1
CDH5	1	0.485273
CDH8	1.59456e-14	1
CDH9	0.201746	1
CDHR5	1	1
CDIP1	1	1
CDK1	1	1
CDK10	1	1
CDK12	1	1
CDK13	1	0.0619972
CDK14	1.63311e-07	1
CDK17	5.02908e-08	1
CDK18	1	0.31322
CDK19	1	0.218611
CDK2	1	1
CDK5R1	0.526143	1
CDK5R2	0.000138093	1
CDK5RAP2	1	0.333756
CDK5RAP3	1	0.0776228
CDK6	1	0.444149
CDK8	0.000227966	1
CDK9	0.698285	1
CDKAL1	1	1
CDKL1	1	1
CDKL2	1	1
CDKN1A	1	0.947808
CDKN1C	1	1
CDKN2AIP	1	1
CDKN2AIPNL	0.00403424	1
CDKN2C	1	0.000762461
CDKN2D	0.2194	1
CDKN3	1	1
CDR1	1	1
CDS1	0.63411	1
CDS2	0.821119	1
CDV3	0.562763	1
CDYL	1	1
CDYL2	0.509218	1
CEBPB	1	0.0473937
CEBPD	1	0.000169214
CEBPG	1	1
CECR2	1	0.0136226
CECR6	0.0065732	1
CELF1	0.0462387	1
CELF2	0.00154832	1
CELF3	0.0116794	1
CELF4	0.0452338	0.615016
CELF5	0.0128737	1
CELSR2	1	1
CEMIP	0.00301785	1
CEMP1	1	1
CENPBD1	1	1
CENPBD1P1	0.764848	1
CENPJ	1	0.333756
CENPT	1	1
CENPV	0.411739	1
CEP104	1	1
CEP126	1	1
CEP152	1	1
CEP164	1	0.172879
CEP19	0.0104612	1
CEP290	1	1
CEP295	1	0.958967
CEP350	1	0.000255963
CEP41	0.949189	1
CEP44	1	0.145656
CEP57	1	1
CEP63	1	1
CEP68	0.0560086	1
CEP72	1	1
CEP76	1	1
CEP78	1	0.091122
CEP85	1	1
CEP95	1	0.223822
CEP97	1	1
CEPT1	1	1
CERCAM	1	8.61247e-07
CERS2	1	0.995365
CERS5	1	1
CERS6	0.000144953	1
CES2	0.720372	1
CES3	1	1
CETN3	1	0.0171681
CFAP70	1	0.00149198
CFB	1	1
CFDP1	1	1
CFH	1	1.17319e-10
CFL1	0.209722	1
CFL2	1	0.916933
CFLAR	1	0.31912
CGGBP1	0.00227622	1
CGNL1	1	0.590402
CH25H	1	1
CHADL	1	1
CHCHD1	1	1
CHCHD2	1	1
CHCHD5	1	1
CHCHD6	0.45159	1
CHCHD7	7.4656e-06	1
CHD1	1	0.203169
CHD2	1	0.558596
CHD3	1	1
CHD5	1	1
CHD6	1	0.388171
CHD7	1	0.0886958
CHD9	0.000393746	1
CHDH	1	0.558596
CHFR	1	1
CHGB	0.14278	1
CHI3L1	1	0
CHIC1	0.372116	1
CHIC2	1	1
CHKA	1	0.533953
CHL1	0.00863709	1
CHM	0.00145378	1
CHML	0.0501286	1
CHMP1B	0.0203311	1
CHMP2B	0.486754	1
CHMP4B	0.00120871	1
CHMP5	0.07412	1
CHN2	0.106494	1
CHORDC1	0.387539	1
CHP1	0.124933	1
CHPT1	1	0.556311
CHRDL1	1	1
CHRM1	0.000923045	1
CHRM3	2.61083e-07	1
CHST11	1	1
CHST2	0.000192437	1
CHST3	1	0.231848
CHST6	1	0.0130374
CHST7	1	0.508081
CHSY1	1	0.333756
CHUK	1	1
CIAO1	1	1
CIAPIN1	0.0482202	1
CIART	0.45642	1
CIR1	1	1
CIRBP	1	1
CISD1	0.921045	1
CISD2	0.0120641	1
CITED2	1.23131e-08	1
CIZ1	1	1
CKAP2	0.767689	1
CKAP5	0.202369	1
CKMT2	1	1
CKS2	0.0621513	1
CLASP2	0.00064712	1
CLCA4	1	0.00456791
CLCC1	1	1
CLCN3	0.0345905	1
CLCN4	0	1
CLDN10	1	0.0123333
CLDN11	1	0.398894
CLDN5	1	0.0827366
CLDND1	1	0.1461
CLEC2B	1	1
CLEC7A	1	1
CLIC2	1	1
CLIC4	0.560323	0.151371
CLIC5	1	1
CLIP1	0.0059469	1
CLIP3	0.000735067	1
CLIP4	1	0.435023
CLK4	1	1
CLMN	1	0.00173437
CLN5	1	1
CLN8	1	1
CLOCK	0.285922	1
CLPX	0.132253	1
CLSTN2	1	1
CLSTN3	0.0345905	1
CLU	1	0.0744113
CLUAP1	1	1
CLUL1	0.453828	1
CLVS1	0.0417638	1
CLYBL	1	1
CMAHP	1	0.00528307
CMAS	0.0010595	1
CMC1	0.0252021	1
CMIP	1	1
CMPK1	1	1
CMPK2	1	1
CMTM4	0.617256	1
CMTM5	1	0.119059
CMTM6	1	1
CMTM7	1	1
CMTR2	1	1
CMYA5	1	1
CNDP1	1	0.0685446
CNDP2	1	1
CNGB1	1	1
CNIH1	0.221831	1
CNIH2	0.0332606	1
CNIH3	0.00286431	1
CNIH4	0.900462	1
CNKSR2	9.28527e-08	1
CNKSR3	1	0.238119
CNN1	1	1
CNN3	1	0.00363796
CNOT2	1	0.439627
CNOT3	1	1
CNOT4	1	1
CNOT6	1	1
CNOT6L	1	1
CNOT7	3.31846e-05	1
CNOT8	0.0220914	1
CNOT9	4.29706e-06	1
CNP	1	0.0609351
CNPY4	1	0.278056
CNR1	1.87291e-06	1
CNRIP1	0.404452	1
CNST	6.2522e-12	1
CNTN1	7.26514e-10	1
CNTN2	1	0.577459
CNTN3	0.875259	1
CNTN4	3.88916e-07	1
CNTN5	1	1
CNTNAP2	1	1
CNTNAP4	0.244033	1
CNTNAP5	0.00475671	1
CNTROB	1	0.540816
COA1	0.46645	1
COA3	1	1
COBL	0.0957368	1
COCH	1	1
COG2	1	0.386234
COG3	1	1
COG5	1	1
COG6	0.396562	1
COIL	1	1
COL12A1	1	1
COL16A1	1	1
COL18A1	1	1
COL1A1	0.395794	1
COL1A2	0.00220626	1
COL21A1	1	1
COL22A1	1	1
COL24A1	0.000634462	1
COL26A1	0.000945814	1
COL27A1	1	1
COL3A1	0.39123	1
COL4A1	1	1
COL4A2	1	1
COL4A3BP	0.0652808	1
COL4A5	1	0.0589551
COL5A1	1	1
COL5A2	0.638922	1
COL5A3	1	1
COL6A1	1	1
COL6A3	1	1
COL8A1	1	1
COL9A2	1	1
COL9A3	1	1
COLEC12	1	1
COLGALT2	1	1
COMMD10	0.00674117	1
COMMD8	0.771978	1
COMT	1	1
COPA	1	1
COPS2	0.876181	1
COPS3	0.167776	1
COPS4	0.00147935	1
COPS5	0.0813189	1
COPS7A	0.109135	1
COPS8	0.000144953	1
COPZ1	0.108562	1
COQ3	1	1
CORO1A	9.52852e-06	1
CORO1C	1	1
CORO6	1	0.913433
COTL1	1	0.0005155
COX10	0.151435	1
COX11	0.0108695	1
COX15	0.446894	1
COX18	1	1
COX5A	1	1
COX7A1	1	0.577435
COX7B	1	1
CP	1	0
CPD	2.34992e-06	1
CPE	1	1
CPEB1	1	0.932551
CPEB2	0.828451	1
CPEB3	1	1
CPEB4	1	1
CPED1	1	1
CPLX1	1	1
CPLX2	1	1
CPLX3	0.000347274	1
CPM	1	0.000959803
CPNE2	1	1
CPNE3	1	0.51464
CPNE6	0.000469072	1
CPNE8	1	1
CPOX	1	1
CPPED1	0.166591	1
CPQ	1	0.0528825
CPSF6	1	1
CPT1A	1	0.291979
CPT2	1	1
CPXM1	1	1
CRABP1	0.235599	1
CRABP2	1	1
CRB1	1	1.05254e-05
CRCP	1	1
CREB1	0.00899924	1
CREB3L2	1	1
CREB5	1	0.756965
CREBL2	0.695192	1
CREBRF	1	0.444149
CREBZF	0.181381	1
CREG2	8.02223e-06	1
CREM	0.874802	1
CRH	0	1
CRHBP	2.97209e-12	1
CRIM1	1	1
CRIP2	0.032669	1
CRIPAK	1	0.623289
CRIPT	0.00171195	1
CRISPLD1	1	1
CRISPLD2	1	0.355163
CRLF1	1	1
CRLS1	1	1
CRNKL1	0.014147	1
CROCCP2	1	1
CROT	1	1
CRTAC1	0.0406993	1
CRTAP	1	0.638823
CRTC1	1	1
CRTC3	1	0.0848516
CRY1	1	0.219146
CRYAB	1	0.00360831
CRYBB2P1	1	1
CRYBG3	1	0.678025
CRYM	0.00445147	1
CRYZ	0.0476228	1
CRYZL1	0.00168147	1
CSAD	1	1
CSDC2	1	1
CSE1L	1	1
CSF1R	0.0657553	1
CSF3	1	1
CSF3R	1	1
CSGALNACT2	0.0312192	1
CSN3	1	1
CSNK1A1	0.0941921	0.534356
CSNK1D	1	1
CSNK1G3	9.20407e-05	1
CSPG5	0.212405	1
CSPP1	1	1
CSRNP1	1	1
CSRNP2	0.00699481	1
CSRNP3	1.9757e-10	1
CSRP1	1	1.01148e-05
CSRP2	1	0.00389156
CST3	1	0.0894624
CSTF1	0.486827	1
CSTF2T	1	1
CSTF3	1	1
CTBP1	1	1
CTBP2	0.570426	1
CTBS	1	0.11968
CTDSP2	1	0.485072
CTDSPL	1	1
CTDSPL2	1	1
CTF1	1	0.267151
CTGF	1	1
CTH	1	1
CTHRC1	0.163363	1
CTIF	1	1
CTNNA1	1	1
CTNNA3	1	3.7556e-06
CTNNAL1	1	1
CTNNB1	0.431709	1
CTNS	1	1
CTPS2	1	0.32186
CTSB	0.0050585	1
CTSC	1	0.0791373
CTSH	1	1.15778e-06
CTSS	1	0.31322
CTTN	1	0.16023
CTTNBP2NL	1	1
CTU2	1	1
CTXN1	3.35305e-06	1
CTXN3	0.00216434	0.981201
CUL2	0.758694	1
CUL3	1	1
CUL4A	1	1
CUL4B	0.000882326	1
CUL5	0.00323205	1
CUL7	1	1
CUX1	1	1
CUX2	0.000775243	1
CWC25	1	1
CWF19L2	1	1
CX3CL1	1.30779e-08	1
CX3CR1	0.0210057	1
CXADR	0.00500538	1
CXCL1	1	1
CXCL12	0.17474	1
CXCL14	0.00508058	1
CXCR4	1	0.159761
CXORF40A	0.448721	1
CXORF40B	0.246549	1
CXORF56	1	1
CXORF57	0.870113	1
CXXC4	1	1
CXXC5	1	1
CYB561	1	1
CYB5A	0.00128715	1
CYB5B	0.087192	1
CYB5D1	1	1
CYB5D2	1	1
CYB5R2	1	0.090306
CYB5R3	1	1
CYBA	1	0.458128
CYBB	1	0.299259
CYBRD1	1	0.0581499
CYCS	0.000373113	1
CYHR1	1	1
CYP1B1	7.51041e-05	1
CYP26B1	9.56192e-05	1
CYP2C8	1	0.989983
CYP2D6	1	1
CYP2E1	1	1
CYP2J2	1	0.00383368
CYP2U1	1	1
CYP4F12	1	1
CYP4V2	1	0.00234806
CYR61	1	1
CYSTM1	1	0.201457
CYTH1	1	1
CYTH2	1	1
CYTH3	1	1
CYYR1	1	0.662806
DAAM1	1	1
DAAM2	1	0.759862
DAB1	0.000228279	1
DAB2	0.0278919	1
DACH1	0.0143644	1
DACT1	0.0194816	1
DACT3	1	1
DAD1	1	1
DAGLB	0.285922	1
DAPK1	1	1
DARS	1	0.597135
DAZAP2	0.564273	1
DBI	1	0.0819393
DBP	0.442993	1
DBR1	1	1
DBT	1	0.313719
DCAF1	1	0.487141
DCAF10	1	1
DCAF11	1	1
DCAF13	0.014147	1
DCAF16	1	1
DCAF6	0.00134257	1
DCAF7	0.15435	1
DCAF8	1	1
DCAKD	1	1
DCBLD1	1	1
DCBLD2	1	1
DCC	1	1
DCHS1	1	1
DCK	0.0114263	1
DCLK1	0.12447	1
DCLK2	1	1
DCLRE1C	1	0.879942
DCN	0.0572045	1
DCP1A	1	1
DCP2	1	1
DCTD	0.227951	1
DCTN3	0.65157	1
DCTN4	0.0901004	1
DCTN5	0.782917	1
DCUN1D1	0.0662887	1
DCUN1D4	0.954458	1
DCUN1D5	0.00620555	1
DCX	0.358493	1
DCXR	1	0.290328
DDA1	1	1
DDAH1	1	1
DDHD1	0.00320407	1
DDIT4	1	2.25972e-12
DDN	0.0932059	1
DDR2	1	2.5711e-05
DDRGK1	0.605064	1
DDX17	1	1
DDX18	0.0123479	1
DDX19A	1	1
DDX20	0.812314	1
DDX23	1	1
DDX3X	8.50294e-05	1
DDX3Y	1.95182e-09	0.186504
DDX42	0.301932	1
DDX52	1	1
DDX54	0.875549	1
DDX55	1	1
DDX59	1	1
DDX6	1	1
DDX60	1	1
DEGS1	0.0138242	1
DEGS2	1	1
DENND1A	1	1
DENND1B	1	1
DENND2A	1	1
DENND3	1	1
DENND4A	0.0479307	1
DENND4C	1	0.0467396
DENND5B	0.000128714	1
DENND6A	1	1
DENND6B	1	1
DENR	2.27471e-06	1
DEPDC7	1	1
DEPTOR	1	1
DERL1	0.240902	1
DERL3	1	1
DGCR2	1	1
DGCR5	0.00142712	1
DGKA	0.0579712	1
DGKB	0.000124258	1
DGKE	1	1
DGKG	1	1
DGKH	0.731354	1
DGKI	0.00367331	1
DGKQ	1	1
DHCR7	1	1
DHFR2	1	0.291979
DHODH	1	1
DHPS	0.409398	1
DHRS11	0.905963	1
DHRS3	1	0.166304
DHRS7B	0.892455	1
DHRS9	1	1
DHTKD1	1	1
DHX15	1	1
DHX29	1	1
DHX30	1	1
DHX36	1	0.729591
DHX40	1	1
DHX9	0.00021647	1
DIAPH2	0.00673576	1
DIAPH3	1	1
DICER1	1	0.0036586
DIDO1	1	1
DIEXF	1	1
DIMT1	1	1
DIO2	0.0349158	1
DIP2A	1	1
DIP2B	1	0.691116
DIP2C	0.180529	1
DIRAS1	1	1
DIRAS2	0.164184	1
DIRAS3	1	1
DIRC2	0.824216	1
DIS3	0.199649	1
DIS3L2	1	0.093088
DIXDC1	1	1
DKK2	0.016746	1
DKK3	1	0.638738
DLAT	2.15464e-08	1
DLC1	1	0.103238
DLD	0.0751345	1
DLEC1	1	1
DLEU2	1	0.922266
DLG1	0.0263657	1
DLG2	0.316605	1
DLG3	1.54904e-07	1
DLG4	0.171528	0.211586
DLGAP1	0.723395	1
DLGAP1-AS1	1	0.00507205
DLGAP2	0.445861	1
DLGAP4	0.244949	1
DLL1	1	0.000673121
DLL3	1	1
DLX1	1.61853e-08	1
DLX2	0.773938	1
DMD	1	1
DMPK	1	1
DMXL1	1	1
DMXL2	1	1
DNAAF1	1	1
DNAAF2	1	1
DNAH1	1	1
DNAH17	1	1
DNAH7	1	1
DNAJA1	0.000411739	1
DNAJA2	0.0107007	1
DNAJA4	1.87187e-06	1
DNAJB1	1	1
DNAJB11	0.151959	1
DNAJB14	0.00886941	0.193915
DNAJB2	1	1
DNAJB4	0.0268828	1
DNAJB5	0.000130832	1
DNAJB6	1	1
DNAJB9	4.11218e-07	1
DNAJC1	1	0.0175505
DNAJC10	1	1
DNAJC12	0.000418049	1
DNAJC13	1	1
DNAJC14	1	1
DNAJC15	0.71464	1
DNAJC18	0.00457896	1
DNAJC19	0.0149862	1
DNAJC21	1	1
DNAJC27	0.0576402	1
DNAJC3	1	0.52235
DNAJC30	1	1
DNAJC4	1	0.444149
DNAJC5	0.298169	1
DNAJC9	1	1
DNAL1	0.00034154	0.812174
DNAL4	1	1
DNALI1	1	0.228847
DNASE1	1	1
DNASE1L2	1	1
DNER	1	1
DNHD1	1	1
DNM1	1	1
DNM1L	0.00736899	1
DNM3	1	1
DOCK1	1	0.0512694
DOCK10	1	0.704357
DOCK3	0.00100884	1
DOCK5	1	1.24653e-05
DOCK6	1	1
DOCK7	1	1
DOCK9	1	0.757582
DOHH	1	0.071876
DOK1	1	1
DOK6	0	1
DOPEY1	1	1
DOPEY2	0.164996	1
DPCD	0.932093	1
DPF3	1	0.604376
DPH3	0.0937386	1
DPM1	1	1
DPP10	0.00014203	1
DPP6	0.197441	1
DPP7	1	1
DPP8	0.0170342	1
DPP9	1	1
DPY19L1	0.685574	1
DPY19L2	1	1
DPY19L2P2	0.46795	1
DPY19L3	1	0.329689
DPY19L4	1	0.0680311
DPYSL3	1	1
DPYSL4	1	1
DPYSL5	0.875259	1
DR1	3.69682e-09	1
DRAM2	1	1
DRD1	0.000425171	1
DRP2	0.00212278	1
DSCAML1	1	1
DSCC1	1	1
DSCR3	1	1
DSE	1	0.00811862
DSEL	1	1
DSP	0.717188	1
DST	1	0.00174124
DSTN	0.00027232	1
DSTYK	0.287611	1
DTD2	0.552987	1
DTNA	1	0.137865
DTNBP1	1	1
DTWD1	1	1
DTX3	0.905567	1
DTX3L	1	0.124363
DUOXA2	1	0.0200926
DUSP1	1	1
DUSP12	0.0979918	1
DUSP16	1	0.384716
DUSP22	1	1
DUSP3	0.000361881	1
DUSP4	0.389361	1
DUSP5	0.818003	1
DUSP6	1.05488e-05	1
DUSP7	0.313312	1
DUT	1	0.800259
DYM	1	1
DYNC1H1	1	1
DYNC1I2	1	1
DYNC1LI1	6.75786e-06	1
DYNC1LI2	1	1
DYNLL2	0.456398	1
DYNLRB2	1	1
DYNLT1	1	1
DYRK1B	1	1
DYRK2	1.69857e-05	1
DYSF	1	0.053221
DZIP3	0.918569	1
EAF1	0.226668	1
EBAG9	1	1
EBF1	1	1
EBP	0.00804125	1
ECE1	1	0.746051
ECE2	1	1
ECHDC1	0.00393149	1
ECHDC2	1	0.0087947
ECI2	1	0.770963
ECM2	1	1
EDA	1	0.615016
EDEM3	2.21775e-05	1
EDIL3	0.003332	1
EDN1	1	0.00990568
EDN3	0.0397534	1
EDNRB	1	0.700051
EEA1	1	1
EEF1A1	0.179658	1
EEF1AKMT2	1	1
EEF1D	1	1
EFCAB1	1.72266e-05	1
EFCAB14	0.687686	1
EFCAB2	1	0.645288
EFCAB7	0.0543098	1
EFEMP1	1	0
EFEMP2	1	0.543239
EFHC1	1	1
EFHD1	1	0.00018518
EFHD2	1	0.0343352
EFNA1	1	0.005847
EFNA5	1	1
EFNB2	1	1
EFNB3	1.50416e-05	1
EFR3A	0.560162	1
EFS	1	0.810943
EGFR	0.616555	0.0537449
EGLN1	0.833392	1
EGLN3	1	0.0727671
EGR1	1.36676e-13	1
EGR2	1.13828e-06	1
EGR3	5.9902e-08	1
EGR4	2.98533e-05	1
EHBP1	0.01049	1
EHBP1L1	1	1
EHD4	1	1
EHMT1	1	1
EID1	0.625991	1
EID2	0.164763	1
EID2B	1	1
EIF1AX	0.414402	1
EIF1AY	5.65438e-05	0.892068
EIF2A	0.699456	1
EIF2AK1	0.155885	1
EIF2AK4	1	1
EIF2B3	1	1
EIF2S1	1	1
EIF2S3	1	1
EIF3B	1	1
EIF3H	1	1
EIF3J	0.137958	1
EIF3M	0.00110255	1
EIF4B	1	1
EIF4E	7.71089e-07	1
EIF4E3	1.82138e-07	1
EIF4EBP2	1	1
EIF4G1	0.351228	1
EIF4G3	1	0.183461
EIF5	0.00327588	1
EIF5A	1	0.0468879
EIF5A2	1	1
EIF5B	1	0.205479
ELAVL1	1	1
ELAVL2	0.418676	1
ELAVL3	1	1
ELAVL4	1	1
ELF1	1	0.124776
ELK3	1	1
ELK4	1	0.958516
ELL	1	1
ELL2	0.0150714	1
ELMO1	1	0.972862
ELMO2	0.482592	1
ELOC	0.00211415	1
ELOVL2	1	0.460454
ELOVL5	1	1
ELOVL6	0.822044	1
ELOVL7	1	3.48612e-07
ELP2	1.19736e-05	1
ELP4	1	1
ELP5	0.00090075	1
EMC1	0.63571	1
EMC3	0.423424	1
EMC3-AS1	1	1
EMC4	0.345571	1
EMCN	1	0.929946
EME1	1	1
EMID1	1	1
EML1	3.41889e-06	1
EML3	1	0.00236977
EML4	1	1
EML6	1	1
EMP2	1	0.147279
EMSY	1	1
EMX2	1	0.000247267
ENAH	1	1
ENC1	0.594055	1
ENDOD1	1	0.200008
ENG	1	1
ENKUR	1	1
ENO1	0.763508	1
ENOPH1	0.021781	1
ENOSF1	1	0.046158
ENOX2	1	1
ENPP2	1	0.444149
ENPP4	1	1
ENPP5	0.117918	1
ENPP6	1	1
ENSA	4.27292e-10	1
ENTPD2	1	1
ENTPD3	0.625294	1
ENTPD4	0.580322	1
ENTPD5	1	1
ENTPD6	1	1
ENY2	0.0156805	1
EOGT	1	1
EP400	1	0.993963
EPAS1	1	1
EPB41	1	0.115511
EPB41L1	1	1
EPB41L2	0.0591107	1
EPB41L3	0.240603	1
EPB41L4A	1	1
EPB41L4B	1	1
EPB41L5	1	1
EPCAM	1.95182e-09	1
EPG5	1	0.837261
EPHA10	0.79639	1
EPHA3	8.81108e-07	1
EPHA4	0.000757458	1
EPHA5	0	1
EPHA7	0.0439967	1
EPHB1	1	1
EPHB4	1	1
EPHB6	1	1
EPHX1	1	1.4821e-06
EPHX4	0.00108021	1
EPM2AIP1	1	0.0588995
EPN3	1	0.205479
EPOR	1	1
EPRS	0.00202279	1
EPS15	0.535734	1
EPS8	1	1
EPSTI1	1	1
ERAP1	1	0.577459
ERBB2	1	1
ERBB3	1	0.211217
ERBB4	0.162551	1
ERBIN	1	6.27236e-08
ERC1	0.0114263	1
ERC2	0.569124	1
ERCC1	0.156981	1
ERCC4	1	1
ERFE	0.910652	1
ERGIC1	1	1
ERGIC2	0.0366297	1
ERI2	1	1
ERI3	1	1
ERICH1	0.358493	1
ERICH3	1.82138e-07	1
ERLEC1	0.014147	1
ERLIN2	1	1
ERMN	1	0.0292647
ERMP1	1	0.875368
ERO1A	0.451334	1
ERO1B	0.587605	1
ERP29	1	1
ERVK13-1	1	0.0233076
ESCO1	0.0599948	1
ESD	0.265372	1
ESF1	1	1
ESRRG	1	1
ESYT2	1	1
ETF1	0.0309318	1
ETFA	0.997258	1
ETFDH	1	1
ETFRF1	1	1
ETNK1	2.89848e-07	1
ETNPPL	1	2.01705e-10
ETS1	1	1
ETS2	0.599722	1
ETV1	0.0414139	1
ETV5	0.00297488	1
ETV6	1	1
ETV7	1	1
EVA1C	1	0.173525
EVI2A	1	0.12023
EVI2B	1	0.0196974
EVI5	1	1
EVI5L	1	1
EWSR1	1	1
EXD3	1	1
EXOC2	1	1
EXOC4	1	1
EXOC5	0.000339089	1
EXOC6	2.41072e-05	1
EXOC6B	1	1
EXOC7	1	0.558596
EXOC8	0.0801818	1
EXOSC1	1	1
EXOSC2	0.218996	1
EXOSC3	1	1
EXOSC4	1	1
EXOSC8	1	0.10064
EXPH5	1.00281e-05	1
EXTL1	0.0585895	1
EZR	1	2.68055e-07
F13A1	0.185041	0.056066
F3	1	8.92541e-05
FA2H	1	0.661985
FAAP20	1	1
FABP3	0.172333	1
FABP6	0.504194	1
FABP7	1	1
FADS2	1	1
FADS3	1	1
FAF1	1	1
FAHD1	0.0145385	1
FAHD2A	1	1
FAIM	0.453115	1
FAM102A	1	1
FAM102B	0.00217703	1
FAM103A1	0.464803	1
FAM107A	1	2.73917e-09
FAM107B	1	0.0267634
FAM109A	1	1
FAM110B	0.00808645	1
FAM110C	1	1
FAM110D	1	0.482422
FAM111A	1	1
FAM114A1	1	1
FAM114A2	1	1
FAM117B	1	1
FAM118A	1	1
FAM118B	1	1
FAM120A	0.0574747	1
FAM120AOS	1	1
FAM122B	1	1
FAM124A	1	0.278056
FAM126A	1	1
FAM126B	1.25245e-13	1
FAM129A	1	0.728115
FAM129B	1	1
FAM131A	0.000174313	1
FAM133A	1	1
FAM13A	1	0.0193993
FAM13C	1	1
FAM149A	0.0107851	1
FAM149B1	1	1
FAM161A	1	1
FAM161B	1	1
FAM162A	0.228488	1
FAM167A	1	2.04309e-05
FAM167B	1	1
FAM168A	0.954458	1
FAM168B	1	1
FAM171A2	0.483632	1
FAM171B	0.70048	1
FAM172A	1	1
FAM173B	1	0.36133
FAM174A	0.615227	1
FAM175B	0.00108834	1
FAM181A	1	1
FAM181B	1	0.00466309
FAM184A	1	1
FAM184B	1	1
FAM189A2	1	6.25999e-05
FAM198B	1	1
FAM199X	1	1
FAM19A1	1.03552e-12	1
FAM19A2	0.000575119	1
FAM19A5	0.827122	1
FAM200A	1	1
FAM200B	0.669959	1
FAM204A	1	1
FAM208A	1	0.25954
FAM212A	1	1
FAM213A	1	1
FAM213B	1	1
FAM214A	1	1
FAM216A	1	1
FAM219B	0.071084	1
FAM221A	1	0.00857874
FAM222A	1	1
FAM26F	1	1
FAM35A	1	1
FAM3A	1	1
FAM43A	1	1
FAM43B	0.665483	1
FAM49A	4.31798e-08	1
FAM49B	0.00111618	1
FAM53A	1	1
FAM53B	1	0.497959
FAM57B	1	1
FAM69B	0.808989	1
FAM69C	1	0.106931
FAM71E1	0.000235382	1
FAM76A	0.890696	1
FAM76B	0.0125129	1
FAM78A	1	1
FAM78B	0.385217	1
FAM81A	1	1
FAM84A	0.447562	1
FAM84B	1	1
[truncated: 4,896 more rows]
