# Supplementary material for: Integrative Analysis of Global Gene Expression Identifies Opposite Patterns of Reactive Astrogliosis in Aged Human Prefrontal Cortex
Source: Brain Sci. 2018 Dec 19;8(12):227. doi: 10.3390/brainsci8120227 (PMC6317157; doi:10.3390/brainsci8120227)
Supplement: Supplementary file 1 [file brainsci-08-00227-s001.zip › brainsci-389112-supplementary-for conversion/Table S2.xlsx]

## Sheet: 2. GSE71620
GeneSymbol	GSE71620_adj.P.Val	Meta-analysis
GPR26	1.7858e-19	Down
CALB1	1.10143e-19	Down
FREM3	2.34085e-13	Down
MMD	5.4367e-13	Down
KCNG1	5.4367e-13	Down
RPS4Y1	0.220152	Down
LINC00643	4.72788e-18	Down
SST	1.0058e-07	Down
FAM19A1	4.33271e-18	Down
EIF1AY	0.160423	Down
EGR2	2.14692e-06	Down
NWD2	4.64318e-18	Down
CRH	2.14734e-08	Down
RASGRP1	1.17637e-16	Down
EPHA5	1.25124e-15	Down
NPTX2	1.71123e-10	Down
EXPH5	4.34576e-12	Down
CBLN4	4.14519e-07	Down
PPEF1	1.0852e-12	Down
USP9Y	0.194524	Down
PNOC	2.33793e-06	Down
DOK6	1.52416e-14	Down
DNAJB5	2.01554e-11	Down
UST	1.66884e-15	Down
RGS8	8.17583e-10	Down
NLGN4Y	0.0726482	Down
P2RY12	0.000787467	Down
CAMK4	5.01243e-17	Down
DDX3Y	0.284101	Down
CX3CL1	3.17732e-15	Down
EGR3	2.56692e-08	Down
CA10	3.98845e-15	Down
PENK	3.57085e-09	Down
PLPPR4	3.24504e-19	Down
ITPKA	4.43227e-11	Down
STUM	5.84413e-12	Down
NPTXR	1.34454e-11	Down
PPP4R4	2.94012e-13	Down
GRIN2B	1.75521e-13	Down
KIF21B	2.83533e-14	Down
DIO2	5.78763e-06	Down
GRIN3A	2.19344e-12	Down
HOMER1	1.50875e-16	Down
NETO2	2.0412e-17	Down
CDK5R2	4.93747e-12	Down
MCHR2	2.58254e-08	Down
SVOP	4.5196e-08	Down
EGR1	0.000187419	Down
CYP26B1	1.69938e-07	Down
GABRA5	6.09313e-14	Down
SSTR1	4.69965e-11	Down
VIP	1.39191e-06	Down
TMEM155	6.35533e-10	Down
GREM2	2.1959e-07	Down
IGF1	7.91241e-07	Down
SCN3B	6.07289e-10	Down
ARHGAP20	1.68801e-15	Down
NECTIN3	1.1942e-18	Down
CALB2	2.94017e-05	Down
CDH8	1.0898e-15	Down
BRINP3	8.03201e-14	Down
HS6ST3	2.01015e-11	Down
PTGS2	7.44433e-06	Down
FBLN7	8.44238e-09	Down
HTR2A	2.22417e-14	Down
THSD7A	4.0325e-08	Down
GRIN2A	8.97023e-11	Down
MFSD4A	6.26192e-10	Down
ROBO2	9.4046e-11	Down
CD24	0.00387752	Down
XKR4	1.16239e-10	Down
OLFM1	1.46856e-14	Down
PTPRR	5.92589e-13	Down
NHP2	4.09299e-07	Down
CALU	2.12528e-08	Down
CRHBP	0.000138182	Down
KCNV1	4.88627e-10	Down
SMPD3	4.54849e-13	Down
RELN	0.000210404	Down
TMEM132D	6.4127e-15	Down
DUSP6	2.90913e-05	Down
STYK1	8.12223e-09	Down
ACTR3B	3.74377e-11	Down
PDGFRA	3.8623e-08	Down
KCNK3	1.3304e-08	Down
SYT5	2.5419e-09	Down
TMEM38A	1.40604e-15	Down
NR4A2	7.34793e-05	Down
FAM131A	9.22354e-11	Down
PDE7B	3.85923e-11	Down
CRYM	3.09601e-06	Down
CACNB3	4.58929e-12	Down
CX3CR1	0.0398178	Down
TTC9B	3.3592e-09	Down
NNAT	2.37273e-05	Down
PRKCD	2.12004e-08	Down
SPHKAP	9.83709e-09	Down
CACNA1G	1.06674e-11	Down
RIT2	3.30666e-07	Down
GLCE	7.43922e-07	Down
TTL	7.87797e-13	Down
SLC1A6	1.65056e-09	Down
STARD4	1.09661e-10	Down
C9ORF16	2.73747e-11	Down
NREP	1.46856e-14	Down
PCDH19	1.19194e-08	Down
ZBTB18	8.78487e-09	Down
CXADR	4.22072e-08	Down
WSB2	5.4367e-13	Down
LANCL2	1.04618e-10	Down
LRRC73	8.017e-06	Down
GPR17	0.000200223	Down
FAM102B	3.70235e-10	Down
ATP2B2	1.31892e-11	Down
TMEM196	8.07703e-09	Down
ANKRD34C	2.81478e-09	Down
NTNG1	1.0899e-10	Down
ADGRB2	1.14297e-12	Down
C1QTNF4	2.33998e-08	Down
DLG3	7.50661e-08	Down
KLF10	3.71714e-06	Down
CORO1A	9.79727e-07	Down
ADRA2A	1.04017e-11	Down
SLC2A13	6.20047e-13	Down
YPEL1	1.37116e-08	Down
HIVEP2	4.71671e-12	Down
B3GNT2	1.5865e-10	Down
MAL2	9.79781e-10	Down
GRIK1	2.4195e-08	Down
PCP4L1	1.44466e-05	Down
FKBP1A	1.44235e-07	Down
PAK5	8.83141e-13	Down
MYO16	1.4518e-09	Down
TRIB2	9.52129e-07	Down
CDH13	1.85775e-06	Down
PLPPR5	7.33874e-12	Down
CPNE6	5.38397e-11	Down
MAN1A1	9.41475e-07	Down
LINC00943	1.30154e-05	Down
EFNB3	1.67541e-05	Down
TOX3	5.54401e-10	Down
FRZB	0.000410209	Down
GNAL	1.09487e-09	Down
TENM3	1.57602e-14	Down
ASPHD2	1.15694e-05	Down
RASGRF1	1.10757e-14	Down
CNIH2	4.56966e-11	Down
CAMKK2	1.09487e-09	Down
RIMS1	4.33271e-18	Down
LARGE1	1.52827e-12	Down
PPM1E	4.60103e-09	Down
SLC24A3	6.07683e-07	Down
ST8SIA5	1.09166e-07	Down
C8ORF34	2.42068e-08	Down
GRIK3	5.13406e-08	Down
AKAP5	6.27792e-08	Down
RAB3B	1.68736e-05	Down
RFC3	1.29844e-06	Down
SCG2	0.000204457	Down
GRM2	1.51027e-07	Down
TAC3	1.40144e-08	Down
FSTL5	9.42382e-08	Down
RAB3C	8.44238e-09	Down
CCDC184	0.000111586	Down
MAGI1	3.01545e-14	Down
CTXN1	2.00741e-10	Down
EPCAM	0.157606	Down
SLC30A3	3.59896e-06	Down
GABRB3	5.1544e-10	Down
FAM19A2	1.08628e-08	Down
LRRTM1	3.78062e-06	Down
FLRT1	1.75677e-07	Down
CHRM1	7.07095e-06	Down
VLDLR	2.39808e-07	Down
JPT1	2.35e-06	Down
TRHDE	4.86052e-09	Down
RGS7BP	1.03104e-09	Down
ADCYAP1	4.64724e-05	Down
DKK2	2.75891e-06	Down
NRGN	6.329e-07	Down
ZNRF1	4.81352e-10	Down
KIAA1549L	1.35198e-13	Down
USP12	6.26195e-07	Down
BDNF	1.38313e-06	Down
RIMBP2	2.92433e-10	Down
CUX2	3.22068e-09	Down
CNR1	1.83713e-07	Down
CDC42EP3	1.71365e-05	Down
PRPS2	1.14149e-08	Down
PLK2	3.12513e-10	Down
ARPP21	3.35779e-13	Down
PGM2L1	3.37971e-08	Down
SLC32A1	0.00181708	Down
ACSL4	4.42135e-08	Down
KLHL8	5.27359e-07	Down
PRKCB	1.78024e-11	Down
SEZ6L2	1.86432e-06	Down
RTN4R	1.58499e-09	Down
COL24A1	9.9279e-05	Down
NMU	1.8928e-05	Down
GNG4	1.83713e-07	Down
CACNA2D1	4.50263e-10	Down
VTA1	1.34212e-13	Down
UBE2W	3.37742e-07	Down
CELF3	1.88702e-09	Down
KCNIP1	1.0138e-06	Down
HMGCR	3.10248e-06	Down
CNTN4	4.46671e-09	Down
NCAM2	3.12513e-10	Down
VSTM2A	5.70004e-06	Down
KCNF1	5.4281e-09	Down
NLK	7.29796e-10	Down
DUSP3	1.99753e-10	Down
NR4A3	0.000566844	Down
HMGCS1	6.70509e-05	Down
DCUN1D5	1.59067e-10	Down
GABRA4	1.04017e-11	Down
RPH3A	7.17579e-06	Down
FRMPD4	3.13817e-08	Down
SPATA2L	6.6725e-06	Down
CA4	4.65459e-06	Down
RASL10A	9.34135e-06	Down
UBE2T	0.000170332	Down
RND3	0.000266931	Down
KCNJ6	7.54161e-10	Down
RAB27B	5.73202e-06	Down
DACH1	2.2562e-07	Down
PMEPA1	5.25427e-07	Down
PRMT8	6.07683e-07	Down
GNPTAB	4.60781e-12	Down
TBC1D9	1.57928e-08	Down
PLCB1	6.34887e-14	Down
NXPH1	0.000105188	Down
FGF13	3.41439e-12	Down
NPAS4	0.0570929	Down
NDN	3.6276e-06	Down
HSD11B1L	6.42615e-10	Down
ETV5	0.00122531	Down
BCL11A	7.7306e-07	Down
MRPS12	0.0002385	Down
AZIN1	2.42782e-07	Down
SPRY4	0.00201854	Down
DRD1	1.09188e-05	Down
LNX1	4.29734e-08	Down
EPHA3	3.12002e-06	Down
PRPH2	0.0113503	Down
EFCAB1	0.0233251	Down
CELF5	3.44499e-09	Down
KCNK1	4.53595e-10	Down
RXFP1	7.5103e-07	Down
FRAS1	6.28433e-06	Down
TMEM200A	4.21023e-05	Down
MYO1B	2.46505e-08	Down
ZNF385D	1.33834e-05	Down
SLITRK1	1.82414e-06	Down
SLITRK4	1.97588e-06	Down
STX1A	2.15143e-08	Down
CLCN4	2.22629e-05	Down
ATP6V0B	0.00162701	Down
EPHA4	2.42782e-07	Down
NOV	2.37338e-05	Down
SLC8A2	8.05238e-12	Down
CRIP2	1.42437e-05	Down
SLC17A7	1.69222e-08	Down
ZNF436	1.17801e-05	Down
RIMKLA	9.43153e-07	Down
NGEF	1.86137e-10	Down
GNG3	1.39191e-06	Down
CBLN1	0.000286048	Down
TMEM65	4.49278e-08	Down
GDA	7.70994e-09	Down
SERTM1	1.70927e-05	Down
CREG2	9.19062e-06	Down
LIG4	8.27883e-08	Down
FAM110B	2.42487e-07	Down
ARPC2	4.07947e-06	Down
FZD3	2.3615e-10	Down
KIAA1462	1.22074e-06	Down
KIAA1456	8.27323e-05	Down
HMP19	4.63351e-08	Down
CECR6	4.13033e-07	Down
RBM24	8.05198e-06	Down
DACT1	3.63904e-05	Down
DNAL1	9.72125e-06	Down
ZNF804A	4.9566e-07	Down
GABRA3	4.80664e-05	Down
C11ORF87	9.26414e-05	Down
SLC30A9	1.89629e-06	Down
CEP19	0.00550051	Down
NRXN3	1.09487e-09	Down
ST6GAL2	9.66692e-08	Down
ASAP1	4.93747e-12	Down
MIR7-3HG	0.000298756	Down
IGSF21	1.71092e-09	Down
DR1	6.52446e-08	Down
BAD	1.51841e-05	Down
ARC	0.000665646	Down
SQLE	9.00275e-05	Down
TENM1	1.22972e-06	Down
SSX2IP	3.87196e-08	Down
SYTL5	0.000739284	Down
RGS4	2.93903e-09	Down
HPCAL4	3.00262e-07	Down
MAFB	6.59376e-05	Down
NCALD	4.07747e-05	Down
LRRTM4	1.08685e-08	Down
BRMS1L	2.73523e-05	Down
UQCRFS1	0.000217289	Down
KDM5D	0.499544	Down
KCTD16	6.18205e-10	Down
KIAA1024	0.00286627	Down
CASK	7.27745e-10	Down
B3GALT2	1.57245e-05	Down
CDK8	5.16173e-07	Down
TAC1	0.00702221	Down
PTPRO	1.73918e-06	Down
KIF3C	2.73747e-11	Down
KCNA6	0.000604866	Down
ZCCHC12	0.0043647	Down
RGMB	2.21531e-06	Down
SOX4	1.2958e-05	Down
GNB5	6.49587e-06	Down
PPP1R14C	0.00011803	Down
UBE2J1	7.88821e-07	Down
INPP4A	1.67539e-06	Down
NXPH2	0.00113858	Down
SEMA6B	5.64657e-09	Down
ARNTL2	8.0215e-07	Down
HDAC9	1.65694e-08	Down
TRUB1	2.90758e-05	Down
MEF2C	4.83475e-11	Down
HACD2	1.10713e-06	Down
PCDH10	3.02406e-09	Down
RASSF5	0.000165815	Down
TMEM160	0.00217685	Down
MCTS1	0.00075641	Down
SLC10A4	1.9385e-05	Down
MN1	3.88129e-06	Down
ARPP19	1.79576e-08	Down
ADCY7	1.27938e-05	Down
TRAF5	0.00272504	Down
DAB1	8.03835e-07	Down
KCNG3	0.000454474	Down
C1ORF52	2.43821e-07	Down
NLGN4X	6.27489e-08	Down
CRTAC1	0.000367217	Down
GRIA1	6.47759e-05	Down
UBE2S	0.000487309	Down
TUBGCP4	7.21098e-06	Down
GRIA4	1.92822e-07	Down
RARB	3.44423e-06	Down
NETO1	2.80213e-06	Down
DCK	1.08027e-06	Down
NKAIN2	8.70648e-06	Down
ARHGDIA	8.4233e-05	Down
PANX1	1.62644e-05	Down
FHL2	4.7676e-05	Down
KIT	0.00558216	Down
CCNY	1.6852e-10	Down
CLVS1	2.24187e-06	Down
CACNB1	1.27251e-06	Down
RAB15	2.20403e-07	Down
SUMO1	0.000929096	Down
CMAS	0.000803538	Down
ADAMTS8	1.36175e-07	Down
PCDH8	5.82903e-05	Down
CCDC85A	2.62649e-06	Down
TOLLIP	5.89437e-05	Down
NPY	0.0300376	Down
CDK17	7.73748e-08	Down
GDE1	1.66517e-05	Down
LBH	0.00472191	Down
SCN8A	7.012e-05	Down
EDEM3	0.000586248	Down
ITFG1	9.66667e-08	Down
TADA1	4.23156e-05	Down
MAPK1	1.34428e-08	Down
AP1S1	0.00149233	Down
C16ORF87	0.000230603	Down
FRRS1L	4.15862e-06	Down
CDKN2AIPNL	0.000208212	Down
UBTD2	0.00287547	Down
PPM1L	1.41252e-06	Down
SLITRK3	0.000120802	Down
NRBF2	2.81447e-06	Down
NEDD4L	2.3723e-06	Down
LMO4	4.27531e-06	Down
RNF150	5.6497e-05	Down
RASGRF2	2.2341e-08	Down
TPBG	0.000158818	Down
TXNL4A	0.000602954	Down
AJAP1	6.56853e-07	Down
GULP1	1.43719e-05	Down
CLIP3	2.83267e-07	Down
YTHDF3	2.17199e-06	Down
HSPA13	4.87899e-06	Down
ZDHHC23	7.69638e-05	Down
ARL4C	0.00607485	Down
GPCPD1	0.00857771	Down
CNIH3	0.00658404	Down
PPP2R2C	7.88223e-08	Down
FGF12	4.07947e-06	Down
GAD2	0.0170524	Down
ETV1	6.35985e-07	Down
MARK1	1.06587e-06	Down
LDLRAD4	2.69325e-05	Down
MCHR1	3.2944e-05	Down
KIAA1549	9.43423e-06	Down
CERS6	1.30784e-05	Down
DGKB	4.03503e-06	Down
EXOC6	2.79514e-05	Down
ST8SIA3	9.31319e-07	Down
NAV3	4.47232e-09	Down
SLC25A26	0.0460446	Down
EGR4	0.000542347	Down
ACP2	2.69176e-05	Down
PTGER3	7.96532e-06	Down
PCMT1	0.000146802	Down
KCNT2	1.94871e-05	Down
C3ORF80	0.000217844	Down
ABR	4.32615e-07	Down
TUSC3	1.80743e-06	Down
CALN1	5.14883e-05	Down
COL26A1	8.38712e-06	Down
EML1	0.000327594	Down
RASAL1	0.00189194	Down
LRRN1	0.000104383	Down
BID	3.41024e-07	Down
B4GALT6	0.00959541	Down
CELF2	7.31534e-08	Down
LHX6	0.00485812	Down
HTR2C	0.00165884	Down
GNG2	6.50266e-05	Down
TMEM132B	2.84917e-05	Down
C12ORF4	2.07954e-06	Down
GLT8D2	0.00430518	Down
GHITM	0.00372248	Down
LAMB1	0.000324905	Down
RAB39B	0.00135911	Down
SIAE	5.09506e-05	Down
ARFGEF3	8.10609e-08	Down
C2ORF80	0.00035719	Down
MPPED1	1.3382e-06	Down
PLPPR1	0.00105094	Down
ADAMTS3	0.00141619	Down
RBP4	0.00127888	Down
SRD5A1	0.000147449	Down
CD200	2.5541e-05	Down
PAK1	7.69453e-07	Down
FAM71E1	0.00241155	Down
CELF4	6.67904e-05	Down
SHANK2	7.73084e-07	Down
CLSTN3	5.55172e-06	Down
SLC25A46	0.000550399	Down
SGTB	3.5695e-06	Down
FAM49A	4.65541e-08	Down
HECTD2	9.24375e-06	Down
ARPC5	1.37117e-06	Down
KIAA2022	0.000211823	Down
TOPBP1	6.69636e-05	Down
TIGAR	0.0056619	Down
HES4	0.000136876	Down
RPS6KA3	0.000297013	Down
LRRC7	5.98014e-07	Down
ELL2	3.81402e-06	Down
ADCY2	2.12528e-08	Down
ACP1	0.000118262	Down
JAZF1	2.26997e-06	Down
CXCL14	0.0172797	Down
ARHGDIG	0.0127234	Down
MRPL44	0.00377381	Down
HS6ST2	0.000158179	Down
SCN2A	1.16822e-06	Down
RBM18	8.05659e-05	Down
SCAI	9.02916e-08	Down
NR4A1	0.151548	Down
ZNF689	0.00366329	Down
PTP4A1	0.000216017	Down
ADCK2	0.0384968	Down
PI4KA	3.79813e-08	Down
RIPOR2	0.00155746	Down
NEK2	0.0272576	Down
MYT1L	2.5419e-09	Down
ARL6	0.000876586	Down
NDRG3	1.06999e-06	Down
SKAP2	0.000689824	Down
SREK1IP1	0.00389677	Down
UBR3	2.60678e-06	Down
BRWD1	0.00349761	Down
TMEM151B	0.00131796	Down
ENSA	0.00190059	Down
RAPH1	2.11345e-05	Down
BZW1	1.50409e-05	Down
GNB4	0.000496237	Down
MMADHC	0.00202579	Down
SYT13	0.00118594	Down
R3HDM1	5.33532e-08	Down
ABI2	2.81447e-06	Down
SLC8A3	0.000294556	Down
CHL1	7.15162e-07	Down
NUS1	8.08128e-06	Down
LRTM2	0.00481211	Down
ACOT7	3.56248e-06	Down
STXBP5	3.62884e-06	Down
HS3ST1	0.00253472	Down
PAFAH1B1	0.000173709	Down
NEUROD6	0.0177322	Down
COPS4	0.00435592	Down
PCDH18	0.0416182	Down
TIMM17A	0.00266348	Down
MRPS23	0.00217664	Down
GOLT1B	0.00023113	Down
RGS14	0.000586979	Down
HTRA2	0.000455765	Down
WDR17	5.62986e-05	Down
OLFM3	0.0013293	Down
ARHGEF9	0.000742382	Down
MPND	3.60387e-05	Down
MIEF1	0.000559986	Down
R3HCC1	0.000888594	Down
KIF3B	1.0673e-05	Down
PLCB4	0.000123082	Down
SGIP1	1.19403e-08	Down
SSBP2	6.99999e-06	Down
GABRA1	0.000844821	Down
CTSB	6.88567e-06	Down
OSBPL3	0.000542347	Down
C8ORF46	9.71482e-07	Down
KLF9	0.000642305	Down
EDN3	0.0131439	Down
CACNB4	0.000309802	Down
CNOT7	0.00758773	Down
CCSER2	1.03556e-08	Down
FAM149A	0.000790975	Down
HIST1H2BD	0.00886587	Down
SNX3	6.45414e-06	Down
ATP23	0.0130336	Down
MAPK8	4.94305e-06	Down
LYPLA1	0.0111271	Down
PEG10	3.90894e-05	Down
PIN1	0.000413869	Down
SUB1	0.00280694	Down
CACNB2	7.3307e-07	Down
DYNC1LI1	0.0001639	Down
ZNF711	0.00294965	Down
PRPS1	0.0134708	Down
KCND2	0.00131047	Down
NDFIP2	5.85045e-05	Down
SHROOM2	0.000497244	Down
PPP2R5C	6.35985e-07	Down
SERPINI1	0.00280293	Down
AASDHPPT	0.000474059	Down
BCHE	0.141192	Down
MPC2	0.000719307	Down
ADD2	0.000181987	Down
MLF1	0.00477033	Down
TMEM158	0.000293252	Down
CAMSAP1	5.39926e-06	Down
NME7	0.00158498	Down
HSPA4	0.00010601	Down
SHISA9	0.00214037	Down
KIF5C	5.63271e-06	Down
RAB6B	1.08911e-05	Down
KCNJ3	4.29853e-05	Down
DYRK2	0.00131123	Down
DLAT	1.65881e-05	Down
ATP2C1	3.00872e-05	Down
FKBP11	0.00231177	Down
FGF14	0.000362435	Down
PIGX	0.00666398	Down
NDUFAF4	0.00113858	Down
KRTAP5-AS1	0.0527838	Down
RUNX1T1	0.000312952	Down
SAE1	0.000695883	Down
DLX1	0.00122185	Down
PDHB	0.00606361	Down
COPS8	0.00834394	Down
AP1AR	0.00175289	Down
PPP1R21	0.000186155	Down
LRRC40	0.00198781	Down
RAB11FIP2	8.7149e-07	Down
TRPC1	0.000183313	Down
CCNG2	0.000115342	Down
PEX5L	2.35378e-05	Down
UBE2K	2.78614e-05	Down
SNX10	2.85056e-06	Down
YWHAZ	6.12994e-06	Down
B3GALNT1	0.00016891	Down
ELP5	0.00181476	Down
C1ORF21	1.63633e-05	Down
PDIA6	0.0153917	Down
TRIM36	0.00117109	Down
SEL1L3	0.00485812	Down
TM9SF2	0.000384612	Down
NELL1	0.010088	Down
SLC1A1	0.00310341	Down
LPGAT1	0.00106024	Down
CSRNP2	0.00270264	Down
REEP1	0.000664654	Down
OLFML3	0.0420489	Down
KLHL14	0.0182022	Down
HLF	0.00297202	Down
CISD2	0.00610766	Down
DENND5B	4.95609e-06	Down
GABRD	0.0308213	Down
IGFBP2	0.0242421	Down
DCAF6	9.89793e-06	Down
CPLX3	0.0350047	Down
KCNJ9	0.00135715	Down
SDAD1	0.000103566	Down
ETF1	0.000616247	Down
RTCA	0.0064659	Down
OPA1	7.4241e-06	Down
ATP2B1	1.18307e-05	Down
CHST2	0.00179072	Down
ARHGEF7	6.56853e-07	Down
ARG2	0.0136343	Down
EIF4E	0.00719312	Down
KCNAB1	0.00308712	Down
C15ORF59	0.00115308	Down
KCNB1	0.000298756	Down
C5ORF22	0.0102368	Down
RBFOX2	5.78646e-05	Down
EIF3M	0.0300215	Down
FNDC5	0.0162051	Down
ACAT2	0.102118	Down
UBE2B	7.66518e-05	Down
REEP5	0.000433148	Down
MPPED2	0.000628017	Down
ERGIC2	0.000716115	Down
SUCLA2	0.0217044	Down
SLC35E1	0.00684686	Down
IDS	0.00385997	Down
GNB1	0.000110689	Down
ATXN7L3B	0.0586234	Down
CCK	0.00219309	Down
DCAF13	0.0215114	Down
CAMK2N1	6.26195e-07	Down
KCNS3	0.0262396	Down
THY1	1.6682e-05	Down
RPP40	0.025726	Down
PRMT6	0.0520278	Down
ISCA1	0.0152694	Down
DNAJB9	0.00304745	Down
DNAJC18	0.00736015	Down
RAP1GDS1	0.000138182	Down
DIAPH2	0.0307131	Down
PLD5	0.0665055	Down
HS2ST1	0.000547747	Down
G3BP2	0.00962754	Down
CNST	0.0086984	Down
NIPSNAP1	0.000794055	Down
TM6SF1	0.0279561	Down
CRIPT	0.00824472	Down
ZWILCH	0.0835148	Down
CTXN3	0.270984	Down
NRXN1	1.62762e-05	Down
IFT57	0.00320868	Down
NRSN1	0.000325114	Down
ATP6AP2	0.00344355	Down
GUCY1A3	0.000800518	Down
YIPF5	0.0425817	Down
METTL21A	0.00317868	Down
BBS7	0.0123562	Down
TANC2	0.0014598	Down
KRT222	0.0159373	Down
SATB1	0.000301014	Down
SIKE1	0.0285187	Down
PRKCE	0.00391575	Down
ST6GALNAC5	0.00689313	Down
OSBPL8	0.00567039	Down
GON7	0.0496492	Down
HTR7P1	0.0858022	Down
RGS12	0.00411517	Down
DGCR5	0.0105396	Down
GTDC1	0.00606782	Down
LYRM7	0.000333655	Down
TBL1XR1	0.0048312	Down
KIFAP3	0.00104651	Down
TNFRSF21	0.00286627	Down
CCKBR	0.0260776	Down
MAZ	0.000952465	Down
KIAA1107	0.00100055	Down
NUDT21	0.0036865	Down
FAM126B	0.00023113	Down
SLC25A27	0.00415332	Down
SUMO3	7.84751e-05	Down
RHEB	0.0446818	Down
RGS10	0.24695	Down
DPP10	0.010992	Down
PITPNA	0.0117573	Down
GRM7	0.00489651	Down
CYCS	0.00281735	Down
ACTR2	0.00390865	Down
FNDC9	0.0322563	Down
NCKAP1	0.000101444	Down
CAPZA2	0.00481211	Down
RFWD2	0.00409736	Down
UBE2A	0.0106772	Down
SNX4	0.0112884	Down
WDR26	0.000985225	Down
MRPL33	0.0947638	Down
CDC27	0.034338	Down
ARL8B	0.0198948	Down
PCSK1	0.145285	Down
CIAPIN1	0.0508338	Down
VTI1B	0.00529528	Down
LYSMD1	0.0346454	Down
CD47	0.000928465	Down
MKKS	0.017685	Down
MAP2	1.86257e-06	Down
TTTY14	0.443871	Down
DNAJA1	0.0336672	Down
CCDC113	0.067275	Down
B9D1	0.0073092	Down
MYO5A	0.000114022	Down
RSL24D1	0.0330355	Down
TPGS2	0.00271093	Down
MAP2K4	0.0020683	Down
GNAI1	0.0209645	Down
VCPKMT	0.0634035	Down
ANKRD28	0.00585233	Down
GPR22	0.0169547	Down
ARF4	0.0407744	Down
LMBR1	0.00862427	Down
ANKRD13C	0.000327694	Down
MRPL42	0.0201775	Down
KIF26B	0.0539059	Down
EPHX4	0.0374152	Down
NIT2	0.130627	Down
MAPK9	0.00239764	Down
FAR2	0.00281735	Down
CNTN1	0.000572836	Down
LOC440934	0.00720601	Down
FRY	0.000166806	Down
CCSAP	0.000673544	Down
PCP4	0.20145	Down
LRRC4C	0.00415823	Down
PACRG	0.0705183	Down
RAN	0.0737444	Down
NEGR1	0.00131847	Down
PLEKHB2	0.178589	Down
GAD1	0.0958503	Down
SCAMP1	0.00392072	Down
RGS7	0.000684341	Down
SOCS5	0.00369784	Down
BLOC1S6	0.046602	Down
ITPR1	0.0183356	Down
CLASP2	0.000104383	Down
CCT2	0.00267096	Down
EHBP1	0.00511148	Down
NECAP1	0.0830955	Down
ANKRD6	0.0340986	Down
TMEM167A	0.0890355	Down
C9ORF40	0.00480523	Down
AMZ2P1	0.0957994	Down
OR2L13	0.607926	Down
LY86-AS1	0.283411	Down
VAMP4	0.0467177	Down
UBE2D2	0.00245086	Down
CUL5	0.0123854	Down
PGRMC1	0.0464087	Down
GLRB	0.00404891	Down
PTPN4	0.00196097	Down
LINC00889	0.267988	Down
SLC39A6	0.0282436	Down
GUCY1B3	0.023184	Down
FBXW2	0.0697191	Down
TRAPPC3	0.166662	Down
LNPK	0.0112064	Down
GMFB	0.0442248	Down
SEC23A	0.0189594	Down
GUCY1A2	0.014994	Down
SNX2	0.00397128	Down
TESPA1	0.0455207	Down
SMC2	0.0860619	Down
PGK1	0.135039	Down
SYNJ1	0.00766636	Down
TRMT10C	0.056364	Down
CDH11	0.0323395	Down
EIF5	0.06159	Down
PRNP	0.020785	Down
CNKSR2	0.000779521	Down
CYB5A	0.0467353	Down
DOCK3	0.00194694	Down
CSRNP3	0.0168304	Down
SCYL2	0.111654	Down
NDUFA5	0.067275	Down
NIPSNAP3A	0.154251	Down
RPRD1A	0.0221826	Down
AP1G1	0.00257309	Down
UBE2N	0.0108005	Down
IGFBP3	0.136033	Down
MFSD6	0.0213229	Down
SLC27A2	0.376217	Down
SYP	0.0578034	Down
WWC1	0.0368318	Down
ENOPH1	0.029719	Down
LZTFL1	0.00422882	Down
GABARAPL1	0.0357038	Down
ATF2	0.00196446	Down
TOMM22	0.526631	Down
TM7SF3	0.0523416	Down
UFM1	0.0446816	Down
HCN1	0.0323743	Down
PTPRD	0.0141167	Down
BTF3L4	0.064934	Down
PHLDA1	0.0490367	Down
RRAGB	0.175666	Down
MRPL3	0.0224325	Down
CNTNAP5	0.048966	Down
CHM	0.0763544	Down
CA11	0.0223431	Down
ARMC1	0.0410445	Down
KPNA4	0.0395445	Down
NDFIP1	0.105718	Down
FYTTD1	0.0165088	Down
CELF1	0.0401535	Down
SGPP1	0.0492214	Down
PKIB	0.224017	Down
CDC42SE2	0.0177059	Down
STS	0.135177	Down
METTL13	0.154251	Down
EPHA7	0.170056	Down
MAP9	0.0618915	Down
RNF14	0.0538432	Down
PTPRG	0.00248994	Down
CREB1	0.0374516	Down
OSBPL10	0.0731158	Down
RCAN1	0.035142	Down
GOT1	0.0753236	Down
DRP2	0.0698588	Down
ATP6V1A	0.112365	Down
KPNA1	0.0158739	Down
PCYOX1	0.179934	Down
KIDINS220	0.00482213	Down
RNF165	0.397772	Down
ABHD2	0.0112775	Down
GLT1D1	0.128615	Down
CAMSAP2	0.0075473	Down
SLIT2	0.0375517	Down
TNKS2	0.0247147	Down
MAPK13	0.343574	Down
MAPRE3	0.0226952	Down
SCOC	0.0699275	Down
VPS50	0.0312532	Down
SMIM10L2A	0.0927582	Down
AIDA	0.391525	Down
GLRX	0.27298	Down
LANCL1	0.0732111	Down
MIB1	0.0668279	Down
LAMTOR3	0.154617	Down
NNT	0.0235352	Down
PRKAR1A	0.0804456	Down
GALNT13	0.287918	Down
EXOC5	0.0511701	Down
BEND4	0.150592	Down
AP4S1	0.343384	Down
DENR	0.124532	Down
HIKESHI	0.179345	Down
TMED2	0.0256456	Down
PRKACB	0.00284183	Down
ACVR1C	0.311054	Down
ELOC	0.062965	Down
HSP90AB1	0.0887231	Down
DNM1L	0.0221254	Down
LONRF2	0.0431146	Down
ARFGEF1	0.0260093	Down
POSTN	0.282781	Down
KCNQ5	0.0429886	Down
OCIAD1	0.0251181	Down
RAB12	0.0609288	Down
OSTM1	0.098649	Down
DNAJA2	0.0541377	Down
DNAJC19	0.355929	Down
PTEN	0.135825	Down
GFM2	0.0847318	Down
PGRMC2	0.066903	Down
PDE1A	0.117708	Down
SRR	0.235429	Down
PTPN11	0.0462965	Down
BNIP3	0.0202382	Down
DPP8	0.133082	Down
ANKRD33B	0.228957	Down
SETBP1	0.148231	Down
SMARCA2	0.00653701	Down
ARHGDIB	0.47293	Down
ATP6V1C1	0.0726538	Down
NUDCD1	0.254077	Down
CRYZL1	0.14376	Down
HSPH1	0.068459	Down
SYT1	0.00749525	Down
RNF19B	0.106283	Down
SYN2	0.0862908	Down
ZFAND5	0.0500817	Down
NMNAT2	0.136173	Down
HNMT	0.238381	Down
VEZT	0.0298796	Down
FOPNL	0.184217	Down
NME5	0.427183	Down
HNRNPA0	0.311286	Down
TMEM9B	0.0853453	Down
PPIL1	0.187397	Down
SPAST	0.0711582	Down
KIAA1211	0.215848	Down
FAM175B	0.0784384	Down
ATG12	0.233003	Down
FAM49B	0.0339121	Down
SUSD4	0.0542502	Down
CEMIP	0.333294	Down
MOCS2	0.212436	Down
SRPK2	0.0539048	Down
UCHL5	0.189882	Down
PHLDB2	0.439479	Down
SEMA3C	0.504925	Down
GPR12	0.300589	Down
ZUFSP	0.279697	Down
KIF2A	0.0193227	Down
TMEM30A	0.191378	Down
ORC4	0.081049	Down
CLCN3	0.122475	Down
CSNK1G3	0.11025	Down
ANKRD39	0.346136	Down
LRRC59	0.233914	Down
TPM1	0.172576	Down
ECHDC1	0.314698	Down
ABHD10	0.324356	Down
SLC8A1	0.298682	Down
PSMG1	0.235242	Down
NAA50	0.0975274	Down
PDE4B	0.220049	Down
HUNK	0.22328	Down
CACUL1	0.0644582	Down
TOMM70	0.101622	Down
DNAJB4	0.35688	Down
SERBP1	0.475407	Down
TRIM23	0.321113	Down
DAB2	0.365803	Down
KCNMA1	0.0278306	Down
SDR16C5	0.362152	Down
ABHD6	0.299822	Down
ITGAM	0.485586	Down
RABEP1	0.0663486	Down
SNX13	0.112185	Down
CAB39	0.0721689	Down
ZNF385B	0.198538	Down
PUM2	0.0658496	Down
USP46	0.106207	Down
C6ORF62	0.142076	Down
NRCAM	0.0494645	Down
AGPS	0.334064	Down
RAD21	0.08447	Down
MKRN2	0.303953	Down
CHRM3	0.308565	Down
DSTN	0.348163	Down
TMTC3	0.206638	Down
NDUFAF6	0.271554	Down
TAF13	0.330644	Down
CBX3	0.0883099	Down
ANK2	0.0148541	Down
AMD1	0.344373	Down
COL1A2	0.268705	Down
GLS	0.118409	Down
AGFG1	0.0654298	Down
FAM120A	0.157691	Down
RAB1A	0.128314	Down
GDAP1	0.0514822	Down
IDH3A	0.336616	Down
ABCB10	0.365921	Down
PNO1	0.427378	Down
LRP12	0.463555	Down
CNOT9	0.139909	Down
MRPL30	0.189578	Down
APOOL	0.245509	Down
RPAP3	0.179658	Down
ARIH1	0.120233	Down
PPP1R9A	0.241174	Down
MINDY3	0.249822	Down
RAB2A	0.0803285	Down
VSNL1	0.140311	Down
NKIRAS1	0.374461	Down
RANBP2	0.203385	Down
VDAC1	0.173645	Down
NMRK1	0.670713	Down
SLC6A15	0.284101	Down
YME1L1	0.189639	Down
TAOK1	0.130523	Down
LRRC8B	0.240901	Down
PSMF1	0.24502	Down
LIN7C	0.301595	Down
PPM1A	0.14133	Down
TRMT61B	0.53345	Down
ABCC12	0.253202	Down
FAHD1	0.528318	Down
NPEPPS	0.210996	Down
EIF4E3	0.236971	Down
SLC35B4	0.355197	Down
ARL1	0.233003	Down
TMED3	0.388315	Down
CRNKL1	0.271002	Down
TYRP1	0.618874	Down
MAN1A2	0.14594	Down
ZFR	0.105718	Down
ENY2	0.372973	Down
RAB7A	0.277718	Down
YKT6	0.29896	Down
SNAPC5	0.38568	Down
FEM1B	0.278013	Down
C12ORF29	0.439778	Down
MTMR7	0.502775	Down
DNAJB14	0.368977	Down
CITED2	0.349031	Down
KPNB1	0.261545	Down
ATG5	0.443565	Down
KCNJ4	0.311004	Down
PHACTR2	0.350837	Down
ERC1	0.268724	Down
GPHN	0.221281	Down
TRIM9	0.33452	Down
RGS17	0.534713	Down
TMEM14B	0.478584	Down
PTBP2	0.292202	Down
GLRX3	0.552004	Down
CYP1B1	0.681527	Down
CADM2	0.171073	Down
KLHL29	0.539427	Down
ZDHHC21	0.330679	Down
BPGM	0.480088	Down
SCRN3	0.413529	Down
KALRN	0.179779	Down
INPP5A	0.428553	Down
ME2	0.331875	Down
API5	0.534901	Down
YWHAE	0.273672	Down
DENND4A	0.290802	Down
PPP6C	0.283615	Down
CAND1	0.304624	Down
TRIM32	0.463885	Down
DGKI	0.334977	Down
OXR1	0.277718	Down
ERLEC1	0.370233	Down
RC3H2	0.396963	Down
TCAF1	0.76686	Down
SARAF	0.302446	Down
ABCE1	0.642254	Down
TCERG1L	0.472425	Down
CSGALNACT2	0.591297	Down
HECTD1	0.37293	Down
SMAP1	0.285727	Down
PITHD1	0.565111	Down
SNX7	0.666095	Down
EBP	0.713254	Down
CGGBP1	0.599984	Down
PHF20L1	0.509944	Down
RANBP9	0.348163	Down
KLHL7	0.583997	Down
FBXW11	0.38548	Down
LRP8	0.4901	Down
ATXN1	0.471883	Down
RIF1	0.529361	Down
HIGD1A	0.658063	Down
SLC30A5	0.539241	Down
NUFIP2	0.517689	Down
AKT3	0.298682	Down
GDI2	0.503967	Down
GRIA3	0.490238	Down
PACRGL	0.569012	Down
KCTD12	0.671161	Down
APLP2	0.455105	Down
SPRYD7	0.50615	Down
DHX9	0.704358	Down
SLC25A32	0.614903	Down
NBEA	0.480088	Down
AP5M1	0.645314	Down
C16ORF72	0.512157	Down
PAPOLA	0.594152	Down
REPS2	0.491625	Down
KBTBD7	0.717237	Down
LLPH	0.796473	Down
UNC13C	0.677451	Down
URI1	0.551528	Down
LGALS8	0.60849	Down
ZEB1	0.660808	Down
RAB10	0.61582	Down
CHMP4B	0.658229	Down
NR3C1	0.672142	Down
COX11	0.704123	Down
DEGS1	0.672966	Down
CMC1	0.76195	Down
WAC	0.574943	Down
ANKRD12	0.657686	Down
PIAS1	0.650984	Down
RPGRIP1L	0.799693	Down
ZMYND11	0.566075	Down
CADPS	0.609649	Down
CHCHD7	0.837433	Down
GAS7	0.661677	Down
HACD3	0.727238	Down
ATRNL1	0.639247	Down
NFAT5	0.758695	Down
SCN2B	0.772321	Down
ETNK1	0.821744	Down
VKORC1L1	0.860614	Down
UQCRB	0.904431	Down
C17ORF51	0.879061	Down
GTF2H1	0.82623	Down
RFC4	0.875094	Down
ATL2	0.791257	Down
NLRP2	0.940376	Down
SEC62	0.730871	Down
GEMIN7	0.906337	Down
MRS2	0.853983	Down
VDAC3	0.886423	Down
UQCRC2	0.784165	Down
TCEAL7	0.833433	Down
SNAPC3	0.872089	Down
RBM48	0.916136	Down
ALOX5AP	0.967474	Down
YTHDC2	0.897631	Down
DNAJA4	0.929843	Down
RERGL	0.960616	Down
VPS35	0.913727	Down
MBNL1	0.884975	Down
NCAM1	0.89662	Down
STIP1	0.914836	Down
SESN3	0.939329	Down
RALB	0.948661	Down
TRAPPC13	0.970572	Down
SKP1	0.959879	Down
SUPT16H	0.951096	Down
CHMP1B	0.957627	Down
NMT2	0.970748	Down
ATRX	0.982699	Down
C1ORF43	0.977636	Down
MAPK10	0.965415	Down
ADAM10	0.974529	Down
SCO1	0.989611	Down
GNS	0.989513	Down
RBM8A	0.990295	Down
SLC38A1	0.975798	Down
FKBP4	0.974362	Down
GSPT1	0.962284	Down
PRRC2C	0.941171	Down
UBA5	0.962508	Down
SRP72	0.928854	Down
RPA3	0.918601	Down
ANAPC10	0.94894	Down
GDPD1	0.913189	Down
DDHD1	0.874739	Down
CDK14	0.848449	Down
LEPROTL1	0.844829	Down
ARMCX4	0.892447	Down
RAB8B	0.805095	Down
ALG13	0.885591	Down
BDP1	0.791477	Down
CPD	0.82828	Down
CUL4B	0.765866	Down
CHD9	0.830273	Down
UBA6	0.770639	Down
SMARCA4	0.696028	Down
FH	0.794224	Down
ARFGAP3	0.798447	Down
SHC3	0.709286	Down
TSN	0.723211	Down
NXPE3	0.783582	Down
RIC3	0.727801	Down
ERICH3	0.651804	Down
TMF1	0.537102	Down
ALDH5A1	0.663803	Down
SDHD	0.759253	Down
CDC5L	0.478593	Down
PDE10A	0.785892	Down
PRPF4B	0.539619	Down
OSGIN2	0.699559	Down
CACYBP	0.471378	Down
PPA2	0.493348	Down
FAM76B	0.653312	Down
BCAP29	0.387653	Down
CD46	0.566043	Down
KPNA5	0.639071	Down
PPP2R3C	0.594929	Down
ZNF138	0.649679	Down
FGFR1OP2	0.495723	Down
H2AFY	0.384543	Down
SGCB	0.434412	Down
KCNIP4	0.454407	Down
KLHL9	0.450606	Down
PCNP	0.371922	Down
NUP50	0.585442	Down
TAB2	0.422427	Down
PEX6	0.655346	Down
RMND1	0.50252	Down
RAB5A	0.27665	Down
UBXN4	0.245239	Down
PREPL	0.209181	Down
GABRG2	0.335884	Down
PSPC1	0.255393	Down
ZNF567	0.563036	Down
CNOT8	0.459367	Down
MOSPD1	0.708042	Down
PRPF18	0.282619	Down
DLG1	0.199156	Down
FHL1	0.390488	Down
ZNF655	0.204975	Down
SCN1A	0.383001	Down
TRAPPC11	0.329752	Down
DNAJC12	0.340083	Down
PPP1R2	0.404548	Down
MSANTD4	0.212755	Down
DDX18	0.33755	Down
BAG2	0.528673	Down
SRSF10	0.126483	Down
SLC35G1	0.410909	Down
RORA	0.215533	Down
PIAS2	0.236092	Down
FARS2	0.478887	Down
PLEKHA2	0.37349	Down
FAM92A	0.445904	Down
BRCC3	0.469667	Down
ORMDL1	0.277605	Down
KIAA1324L	0.292953	Down
ELP2	0.241326	Down
SYNE1	0.0581949	Down
SLC3A1	0.346574	Down
RASA1	0.162168	Down
NTRK2	0.0975555	Down
COMMD10	0.423707	Down
NSG1	0.412385	Down
RORB	0.203556	Down
CRYZ	0.503899	Down
FRMD6	0.163757	Down
EPRS	0.0452637	Down
KLK7	0.424578	Down
MED6	0.0351128	Down
ADAM9	0.0618496	Down
CLIP1	0.0118128	Down
PICALM	0.00417018	Down
NECAB1	0.0171344	Down
ALDH3A2	0.0266132	Down
EDIL3	0.157685	Down
DDX3X	0.0565971	Down
MBNL2	0.00404954	Down
WTAP	0.0748424	Down
KLF4	0.3396	Down
FBXO9	0.109591	Down
LAPTM4B	0.0364276	Down
IGIP	0.0144344	Down
AAK1	0.041618	Down
OGN	0.272472	Down
ACTA2	0.265469	Down
TAGLN	0.0953486	Down
L3MBTL2	0.00077332	Down
IL6ST	0.000845219	Down
ZNF277	0.0270466	Down
PRUNE2	2.76407e-08	Down
PRKG2	6.98636e-18	NoChange
SCUBE1	8.10609e-08	NoChange
AQP9	1.08628e-08	NoChange
GGCT	5.0968e-10	NoChange
MKX	4.23235e-09	NoChange
PITPNM2	5.27e-13	NoChange
PTHLH	8.17332e-13	NoChange
GSTM1	0.23814	NoChange
GRIK1-AS2	2.19202e-06	NoChange
ENC1	2.52077e-15	NoChange
RPL39L	4.02717e-06	NoChange
ZNF521	4.54849e-13	NoChange
KCNH5	7.29796e-10	NoChange
SMAD3	3.71729e-13	NoChange
UTY	0.322176	NoChange
RFTN1	3.1376e-11	NoChange
C11ORF24	1.33374e-08	NoChange
MAPKAPK5-AS1	3.74885e-06	NoChange
DUSP7	1.41772e-08	NoChange
PRICKLE2	1.93734e-09	NoChange
CXORF40B	2.12836e-05	NoChange
TXLNGY	0.353769	NoChange
DDN	7.07069e-11	NoChange
TMEM257	6.40506e-06	NoChange
RASL11B	3.37715e-05	NoChange
OLFML2B	1.87406e-05	NoChange
MGAT4B	1.19538e-11	NoChange
TRIB1	3.59598e-05	NoChange
RAP2B	2.91333e-08	NoChange
PTPRN	2.70727e-06	NoChange
PHACTR1	5.11046e-13	NoChange
SLCO2A1	0.000156414	NoChange
NECTIN1	2.30128e-10	NoChange
FBXL16	1.07265e-10	NoChange
FABP3	1.23736e-06	NoChange
TOM1L1	7.1447e-06	NoChange
NRN1	3.5204e-06	NoChange
RTN4RL2	4.25469e-06	NoChange
CKS2	0.00267707	NoChange
TMEM169	1.37135e-06	NoChange
DLG4	6.54753e-08	NoChange
PLA2G5	0.00187384	NoChange
NLGN1	5.55137e-08	NoChange
DPYSL5	1.42346e-07	NoChange
FAM171A2	1.14202e-05	NoChange
DIRAS2	0.00010951	NoChange
CHP1	2.01085e-06	NoChange
CSF1R	0.0479351	NoChange
SLC30A4	2.89011e-07	NoChange
ACVR2A	8.74629e-07	NoChange
FAM78B	2.03506e-07	NoChange
RIMS4	2.81089e-07	NoChange
PDYN	1.70107e-05	NoChange
CMTM4	7.15207e-07	NoChange
RCAN3	4.47977e-07	NoChange
CADM3	6.0595e-09	NoChange
CENPBD1P1	7.81483e-05	NoChange
AGAP2	1.95152e-10	NoChange
SELENOI	2.00233e-05	NoChange
EXTL1	8.69055e-09	NoChange
PRKCG	1.21401e-06	NoChange
NRXN2	3.52657e-10	NoChange
SNX25	8.50272e-08	NoChange
TMEM203	0.00318661	NoChange
PDK3	7.40307e-07	NoChange
ALOX5	0.00764781	NoChange
TFRC	2.00028e-05	NoChange
ST8SIA4	1.06234e-05	NoChange
FBXO45	0.0114022	NoChange
HCCS	9.88531e-05	NoChange
PRICKLE1	5.02015e-05	NoChange
PROM1	0.000228091	NoChange
SLIT3	1.13584e-07	NoChange
GSG1	0.000556835	NoChange
CDK5R1	3.39621e-09	NoChange
TMEM163	0.000263332	NoChange
PLXNA1	1.15061e-06	NoChange
NECAB2	0.000395722	NoChange
ALDH1A1	0.00395808	NoChange
BTBD3	4.31889e-07	NoChange
XYLT1	4.14912e-07	NoChange
NIPA1	0.00148557	NoChange
TMEM17	0.00596172	NoChange
RHEBL1	0.00634869	NoChange
BRK1	1.19676e-05	NoChange
CHN2	3.58603e-05	NoChange
INSIG2	0.00935971	NoChange
KCNIP3	3.59896e-06	NoChange
SLC17A6	0.0260776	NoChange
BAIAP2	1.57181e-05	NoChange
CXCL12	0.00304939	NoChange
FSCN1	1.04152e-05	NoChange
ERGIC1	1.04914e-07	NoChange
C9ORF172	0.000979525	NoChange
ANKRD50	0.000115816	NoChange
RAB33A	9.12084e-05	NoChange
NUDT14	0.000255961	NoChange
LCLAT1	4.97436e-07	NoChange
PPP6R1	2.12528e-08	NoChange
SLC44A5	0.000395722	NoChange
TTC9	2.89011e-07	NoChange
TYRO3	5.86735e-06	NoChange
NACC1	1.21478e-06	NoChange
SERINC3	8.28109e-05	NoChange
PITPNM3	4.54173e-07	NoChange
MARK2	2.59395e-05	NoChange
KCNN1	1.49764e-07	NoChange
SPRED2	3.4899e-06	NoChange
LRFN3	3.78337e-07	NoChange
DDRGK1	2.73255e-05	NoChange
SELENOT	0.000102285	NoChange
DCAF7	5.66984e-07	NoChange
PLBD2	2.01746e-05	NoChange
PLS1	6.15721e-06	NoChange
ULK2	8.45881e-10	NoChange
MFSD14A	2.83166e-06	NoChange
NRIP3	2.46113e-05	NoChange
CRABP1	0.0225959	NoChange
FOXP2	0.000120806	NoChange
ARHGAP44	9.05777e-08	NoChange
SPRED1	5.94758e-06	NoChange
TIMM13	0.000687447	NoChange
SDHAF4	0.03494	NoChange
ADRA2C	2.69071e-05	NoChange
KLHL4	0.00194694	NoChange
LZTS1	0.000255961	NoChange
ST8SIA2	0.000425128	NoChange
KLF16	1.36234e-05	NoChange
STMN2	3.84773e-07	NoChange
LRFN2	0.00052109	NoChange
TPI1	0.000799963	NoChange
PDGFD	0.00104651	NoChange
SEZ6L	1.42115e-05	NoChange
C2ORF50	0.00645593	NoChange
GINS1	0.0023043	NoChange
AGMAT	0.00465582	NoChange
GRIN1	1.06425e-05	NoChange
C1ORF115	8.03841e-05	NoChange
DPP6	1.15379e-09	NoChange
SHROOM3	1.99164e-05	NoChange
PLXNA2	1.71611e-06	NoChange
IL12RB2	0.00156776	NoChange
FAM174A	0.000255961	NoChange
SERPINE2	6.4034e-06	NoChange
TMEM74	0.003405	NoChange
NPAS2	2.0413e-06	NoChange
KLHL42	0.000247005	NoChange
SBK1	4.68709e-06	NoChange
NOL4	2.33094e-08	NoChange
PID1	9.07767e-06	NoChange
JAM2	2.98493e-06	NoChange
PPP3CB	1.16201e-05	NoChange
ARHGAP25	0.0164306	NoChange
OSBP2	2.59929e-07	NoChange
PRKN	4.88872e-05	NoChange
MEX3C	2.69797e-08	NoChange
GALNT18	0.000122923	NoChange
KCTD4	0.000542018	NoChange
SEMA4A	8.48527e-05	NoChange
ARHGAP29	0.00111273	NoChange
PRKCI	0.000128947	NoChange
C3	0.180464	NoChange
ZFY	0.19795	NoChange
DCLK1	1.35024e-06	NoChange
CAMSAP3	0.000142023	NoChange
TXN	4.16053e-06	NoChange
TUBA4A	0.0043647	NoChange
SOBP	1.2146e-08	NoChange
UBE2D1	3.33621e-05	NoChange
GALNT1	2.58033e-05	NoChange
FILIP1	0.000452854	NoChange
SHISA6	0.00839562	NoChange
GRIK5	9.13663e-06	NoChange
GSKIP	0.00219454	NoChange
RTL6	1.23726e-05	NoChange
SERTAD4	0.00392828	NoChange
SEC61G	0.00609454	NoChange
TOR1A	0.000153642	NoChange
ING2	9.17097e-05	NoChange
CCND2	3.44062e-05	NoChange
RRAGD	5.9401e-06	NoChange
ABCD2	0.00018512	NoChange
FRG1BP	0.0784078	NoChange
SIPA1L2	1.22477e-07	NoChange
HRASLS	0.000222041	NoChange
DLGAP4	7.56916e-09	NoChange
FAM57B	1.02557e-07	NoChange
LSM14B	0.00255585	NoChange
POP4	0.000217612	NoChange
RNF11	9.04263e-07	NoChange
ATRN	1.43182e-05	NoChange
HMOX2	0.000122293	NoChange
RASL10B	2.63825e-05	NoChange
FAXC	0.000309802	NoChange
PLXDC1	1.37227e-06	NoChange
METTL9	4.88922e-10	NoChange
DNAJC27	0.000238513	NoChange
PTPN3	1.57245e-05	NoChange
RITA1	2.02265e-06	NoChange
NEURL1	3.43104e-06	NoChange
C6ORF120	0.00117033	NoChange
TUBG1	5.18241e-06	NoChange
MYH10	1.25606e-08	NoChange
PARP6	4.35375e-07	NoChange
DPYSL4	6.02643e-05	NoChange
ACOT8	7.94594e-06	NoChange
CHCHD6	0.00148614	NoChange
TMEM132A	3.36079e-07	NoChange
ADAM22	1.33785e-06	NoChange
MRPL37	9.13663e-06	NoChange
SLC6A17	0.00726222	NoChange
TENM2	0.00174081	NoChange
MET	0.00457342	NoChange
CSPG5	1.79094e-07	NoChange
HOPX	0.000527827	NoChange
ATP5SL	0.0021983	NoChange
PNMA1	0.00652399	NoChange
INF2	0.00435308	NoChange
ZNF252P	0.00191109	NoChange
HOOK1	5.01208e-05	NoChange
OXCT1	0.00091076	NoChange
NELL2	2.13292e-05	NoChange
TMEFF2	0.0121909	NoChange
DCX	3.55404e-06	NoChange
VGLL4	4.43656e-06	NoChange
ICAM5	2.11642e-05	NoChange
CDH9	1.65726e-05	NoChange
TSSC1	5.71682e-05	NoChange
SSBP4	4.64189e-05	NoChange
PTPRS	5.13047e-06	NoChange
PSMA5	0.0141121	NoChange
ADCY1	6.11501e-08	NoChange
SPATS2	2.83067e-06	NoChange
PPIA	0.0151464	NoChange
PSMD8	0.00173156	NoChange
LMO3	1.18091e-08	NoChange
CACNA1E	8.3574e-06	NoChange
YPEL2	1.78892e-06	NoChange
NOS1	0.000208212	NoChange
GNA11	1.15694e-05	NoChange
PTPRF	1.1967e-08	NoChange
DNAJC30	0.00677274	NoChange
LYRM4	0.000929096	NoChange
TASP1	0.000216017	NoChange
BICD1	5.42349e-08	NoChange
AHCY	0.00125285	NoChange
KCNA1	0.000223069	NoChange
TMEM263	0.000232478	NoChange
TSHZ2	0.0194656	NoChange
CDKN2D	6.97704e-05	NoChange
MATK	0.000521329	NoChange
SERTAD2	0.00138021	NoChange
AACS	0.00702792	NoChange
ARHGEF3	5.6481e-07	NoChange
MEF2D	9.29106e-07	NoChange
POLR1D	4.32372e-06	NoChange
SKIL	1.51683e-06	NoChange
HDGFRP3	1.00528e-06	NoChange
TSPAN5	0.00893457	NoChange
HSPB3	0.0331897	NoChange
HIVEP3	0.000433818	NoChange
TTPAL	0.000165971	NoChange
NOVA2	2.31643e-05	NoChange
CAP2	6.14531e-09	NoChange
UGCG	0.00319568	NoChange
SDK2	0.00411209	NoChange
SLC2A3	0.0108005	NoChange
BIN2	0.0171352	NoChange
CAMK2B	2.57761e-06	NoChange
ACVR1B	8.7338e-05	NoChange
CPNE8	8.92342e-05	NoChange
POLR3K	0.000263166	NoChange
RAB35	7.31706e-05	NoChange
RAB40B	1.25837e-05	NoChange
COA1	0.00135543	NoChange
APBB1IP	0.0309195	NoChange
ARMCX3	0.0145236	NoChange
CARD16	0.0299916	NoChange
CARS	0.000937749	NoChange
SERPINF1	0.00590874	NoChange
SCAMP5	2.38462e-05	NoChange
GRM5	2.67498e-06	NoChange
MB21D2	0.00185123	NoChange
CISD1	0.000377367	NoChange
RNF175	0.00140942	NoChange
AKIRIN2	5.69759e-06	NoChange
SRGAP2	6.58788e-07	NoChange
C1GALT1	0.00164716	NoChange
VGF	0.00288881	NoChange
ZFAND2A	0.00489651	NoChange
RNFT2	4.1245e-05	NoChange
DLGAP2	1.12794e-05	NoChange
SUSD1	0.00172056	NoChange
GPD1	0.0164466	NoChange
ADGRF5	0.000132059	NoChange
MRPS11	0.000173047	NoChange
COMMD8	0.00583998	NoChange
BTG3	0.0305524	NoChange
ADAM28	0.0615142	NoChange
SDC3	2.71339e-05	NoChange
SYNPO	1.69222e-08	NoChange
APC	5.67499e-07	NoChange
TMEM19	0.00572288	NoChange
LMBRD2	2.65774e-05	NoChange
PHF14	4.14654e-07	NoChange
MYOZ3	0.02652	NoChange
TMEM242	0.0262539	NoChange
APOC1	0.103806	NoChange
PLA2G7	0.028487	NoChange
MCUB	0.0228083	NoChange
ARNTL	0.0039598	NoChange
MANEAL	0.00328952	NoChange
DCAF11	0.000597432	NoChange
LRPAP1	0.00286861	NoChange
TPTE2P6	0.143613	NoChange
ATXN10	1.77347e-06	NoChange
SATB2-AS1	0.0335811	NoChange
MRPL21	0.0344681	NoChange
C3ORF14	0.000929096	NoChange
EPB41L4B	1.39649e-05	NoChange
WIF1	0.26423	NoChange
MGAT4C	0.00592836	NoChange
COL5A2	0.00925532	NoChange
DNAJC13	2.49935e-06	NoChange
FOSL2	0.00431994	NoChange
ASXL3	0.000255033	NoChange
CDC7	0.0200709	NoChange
LYN	0.0454665	NoChange
PLXNA4	3.42901e-06	NoChange
NCEH1	7.6176e-05	NoChange
ENTPD4	0.000279156	NoChange
CMIP	9.00148e-06	NoChange
RACGAP1	0.000141078	NoChange
SNRNP25	0.0398365	NoChange
SLC39A3	0.00412585	NoChange
GPR34	0.362885	NoChange
DOPEY2	0.0001487	NoChange
DGKE	0.000237083	NoChange
SOCS2	0.001477	NoChange
AGRN	4.30098e-05	NoChange
TRERF1	0.0164306	NoChange
SPAG6	0.0293889	NoChange
RRP36	0.0547519	NoChange
DLG2	8.1051e-08	NoChange
SC5D	0.00105124	NoChange
TRAPPC5	0.000188506	NoChange
ATP2A2	3.74651e-05	NoChange
ICAM3	0.00365326	NoChange
GGH	0.0109711	NoChange
MOAP1	0.00167542	NoChange
LMTK2	3.46967e-05	NoChange
CCDC85B	0.00120858	NoChange
PLA2G4A	0.04189	NoChange
AP2B1	6.96793e-06	NoChange
CCNC	3.51348e-05	NoChange
C16ORF70	0.000115003	NoChange
AGAP3	1.34071e-06	NoChange
OPN3	0.00318394	NoChange
LRRC2	0.0953363	NoChange
STK24	6.04097e-05	NoChange
HS3ST2	0.00424091	NoChange
TMEM181	2.1472e-05	NoChange
CASQ1	0.0503713	NoChange
ZNF682	0.0526745	NoChange
ZNF639	0.00664328	NoChange
KDM1B	0.00040471	NoChange
ARHGAP33	0.000107631	NoChange
ZNF697	0.00646408	NoChange
MRPS7	0.0509569	NoChange
CACNA2D2	0.00319218	NoChange
ACTR1A	0.00126261	NoChange
CACNA1I	0.00229593	NoChange
FJX1	0.00551278	NoChange
ATP5B	0.014702	NoChange
BMPR2	1.61209e-05	NoChange
PCDH17	0.000263166	NoChange
SPPL3	8.77856e-05	NoChange
SLC16A7	0.0020171	NoChange
C10ORF35	0.0342768	NoChange
UBTF	3.58566e-06	NoChange
ARHGAP32	6.63955e-06	NoChange
YOD1	0.00469422	NoChange
NUTF2	0.00169667	NoChange
ELAVL1	0.000139283	NoChange
IDH1	0.00370166	NoChange
BTBD1	1.56139e-05	NoChange
IFT52	0.00375483	NoChange
SLC25A14	0.0159314	NoChange
FECH	0.00112774	NoChange
YIPF4	0.00436685	NoChange
SIAH2	0.00013981	NoChange
PDGFA	0.0277383	NoChange
MEST	0.000741523	NoChange
TBRG1	5.49441e-05	NoChange
WDR18	0.00532057	NoChange
DERL1	0.0086562	NoChange
SLC39A10	0.00133557	NoChange
ZRANB1	0.00119368	NoChange
RNF121	0.00165868	NoChange
RHBDD2	0.00661295	NoChange
BCOR	0.000878379	NoChange
BRPF3	0.00023113	NoChange
SYNPR	0.00891952	NoChange
ALCAM	0.000648318	NoChange
USP7	9.05933e-06	NoChange
CXXC5	4.69924e-05	NoChange
ACTR10	0.00113832	NoChange
ADAM23	0.0139218	NoChange
FAT3	0.000821191	NoChange
SLC2A8	0.00275065	NoChange
DCTN3	0.0203188	NoChange
PPP2R2D	0.000683477	NoChange
USP32	6.50237e-05	NoChange
ZNF627	0.00723841	NoChange
FHOD3	0.000441073	NoChange
IFT22	0.000542347	NoChange
GABRB2	0.000377218	NoChange
SLC40A1	0.0662036	NoChange
ARHGAP6	0.0266063	NoChange
GOT2	0.0097169	NoChange
PCSK2	5.22747e-05	NoChange
VPS36	0.000308658	NoChange
IGF2BP2	0.0105441	NoChange
MIDN	0.0124196	NoChange
XPR1	1.21077e-06	NoChange
SLC25A43	0.0178324	NoChange
PLA2G4F	0.0212625	NoChange
RASGEF1A	0.00318983	NoChange
DYRK1B	4.23156e-05	NoChange
IDH3B	0.0349377	NoChange
CEP68	0.000411495	NoChange
SAMM50	0.00207316	NoChange
PCLO	1.15061e-06	NoChange
PSME3	0.00821811	NoChange
PAG1	0.00216407	NoChange
UNC5A	0.00165868	NoChange
ERI3	1.7645e-05	NoChange
SFR1	0.0502148	NoChange
CA5BP1	0.151009	NoChange
AP2S1	0.00683217	NoChange
PTS	0.0367316	NoChange
POLR2D	0.00111774	NoChange
FBXW7	7.76626e-05	NoChange
RAP2C	0.00120379	NoChange
GPR6	0.118573	NoChange
RFPL2	0.1275	NoChange
ITGB1BP1	0.00174069	NoChange
DCUN1D1	0.00371337	NoChange
PGM5	0.0696959	NoChange
RGS6	0.00643462	NoChange
RAD51C	0.000341165	NoChange
MAPRE2	3.03935e-06	NoChange
DCTN5	0.00203763	NoChange
ABHD13	0.00397754	NoChange
CUL7	0.00946719	NoChange
CTU2	0.0209914	NoChange
CRYBB2P1	0.0209096	NoChange
KMT5A	3.60671e-05	NoChange
SOWAHA	0.00375876	NoChange
UROS	0.0183356	NoChange
MEF2A	0.000103156	NoChange
CDC42	2.37684e-05	NoChange
BTBD10	0.000995319	NoChange
ZNF469	0.00512016	NoChange
ANAPC7	0.000243925	NoChange
CBLL1	0.0003003	NoChange
RASD2	0.00607	NoChange
CAMK2A	4.14912e-07	NoChange
EEF1A1	0.0442248	NoChange
AKR1C1	0.0886283	NoChange
COPZ1	0.0124902	NoChange
RYBP	0.000952941	NoChange
RASAL3	0.0523416	NoChange
PHAX	0.000586979	NoChange
ARMCX2	0.00313464	NoChange
OAZ1	0.000960322	NoChange
BEGAIN	0.00167542	NoChange
STMN4	0.00607	NoChange
LRRC3B	0.00752863	NoChange
NDUFA11	0.0318596	NoChange
FAM84A	0.0043556	NoChange
RAB11A	0.00353481	NoChange
HECTD4	3.36958e-05	NoChange
STRBP	0.00111273	NoChange
PPFIA2	1.12863e-07	NoChange
JPH3	8.47414e-07	NoChange
BECN1	0.0035097	NoChange
CLOCK	7.58557e-05	NoChange
KCNC2	0.00281184	NoChange
HMGB1	0.00485137	NoChange
APEH	0.00234486	NoChange
ZC3H8	0.00110198	NoChange
UHRF1BP1L	0.000243925	NoChange
NPAS1	0.00228842	NoChange
ZNF91	0.00251426	NoChange
TIPRL	4.12942e-05	NoChange
RSPH3	0.000294556	NoChange
EIF4G1	3.89675e-05	NoChange
ASNSD1	0.00135758	NoChange
YAF2	3.96708e-05	NoChange
PARVB	0.000158584	NoChange
ERO1B	0.0303344	NoChange
RAPGEF4	0.000835615	NoChange
XPO7	2.40391e-05	NoChange
GPR88	0.00741126	NoChange
ZNF271P	0.00302025	NoChange
GSK3B	1.38707e-05	NoChange
TMEM261	0.0133779	NoChange
NDRG4	0.00668047	NoChange
DNAJB11	0.0152481	NoChange
RAD1	0.000773623	NoChange
PTPRE	0.00325415	NoChange
PCDH1	0.000848527	NoChange
CAAP1	0.00541293	NoChange
PEX5	0.0233849	NoChange
ANKRD9	0.0407226	NoChange
BMS1P20	0.010172	NoChange
LOC93622	0.0402626	NoChange
HS6ST1	0.0370165	NoChange
CACNG2	0.056959	NoChange
SMUG1	0.0220535	NoChange
TAGLN3	0.10636	NoChange
HPCAL1	0.00556536	NoChange
C14ORF1	0.000886531	NoChange
TINCR	0.00936379	NoChange
TMEM248	0.000463349	NoChange
ARPC5L	0.0112565	NoChange
KCNMB4	3.92315e-05	NoChange
ZNF585A	0.00256063	NoChange
MICAL2	6.9911e-05	NoChange
BMT2	0.000293855	NoChange
MTMR12	0.00142947	NoChange
SENP2	0.00820654	NoChange
FTSJ1	0.00696858	NoChange
EVI5L	0.000836653	NoChange
SEC14L2	0.00265816	NoChange
INTS1	9.12084e-05	NoChange
CRISPLD1	0.0777795	NoChange
ORAI2	0.0305941	NoChange
MMAA	0.0448431	NoChange
APLP1	0.00678348	NoChange
UBASH3B	0.0599813	NoChange
ATP1A3	0.0124512	NoChange
MYOM2	0.0975979	NoChange
HAUS2	0.0670059	NoChange
PPP1R1A	0.000271484	NoChange
ZBTB10	0.00209746	NoChange
ALAS1	0.00141163	NoChange
HECW2	0.00207316	NoChange
SNN	0.00112419	NoChange
MYLIP	0.0230851	NoChange
ANKRD52	0.00243461	NoChange
SH3RF3	0.0217359	NoChange
EIF2S1	0.0160894	NoChange
SLC39A14	0.0472416	NoChange
TMEM208	0.129432	NoChange
TCP11L1	0.00275487	NoChange
DHRS7B	0.0142243	NoChange
LRRC8C	0.00025104	NoChange
SELPLG	0.443924	NoChange
PEX2	0.126058	NoChange
TMEM246	0.00787589	NoChange
CHCHD1	0.170215	NoChange
MCM4	0.015313	NoChange
ZNF75D	0.1293	NoChange
LSM4	0.0140709	NoChange
LTF	0.163057	NoChange
C2ORF69	0.00345555	NoChange
DNAJC14	0.0127038	NoChange
TMEM97	0.00913998	NoChange
TSPY26P	0.0880274	NoChange
ACER3	0.0409164	NoChange
STX6	0.0016328	NoChange
RPP14	0.102428	NoChange
ISOC1	0.0432323	NoChange
MYCBP2	1.06375e-05	NoChange
UCHL3	0.0403508	NoChange
MAP2K5	0.00523414	NoChange
YEATS4	0.0635478	NoChange
PHF20	0.00352523	NoChange
TACR1	0.0221432	NoChange
MRPL11	0.0075473	NoChange
CNRIP1	0.0118716	NoChange
ORMDL2	0.0738091	NoChange
ARID4A	0.00834793	NoChange
TBC1D30	0.0158739	NoChange
YWHAB	0.000127363	NoChange
FAM171B	0.000685925	NoChange
DNAJC5	0.00242182	NoChange
NDUFAF5	0.0244638	NoChange
ATP11B	0.00396799	NoChange
ISG15	0.0747124	NoChange
KIAA1217	3.35926e-05	NoChange
MTF2	0.00469131	NoChange
BMP2	0.0827805	NoChange
SH3RF1	0.000832413	NoChange
PRKAR2B	0.0234255	NoChange
ZNF776	0.00298785	NoChange
SLC25A4	0.057121	NoChange
PPP2R5E	0.000319514	NoChange
SCN3A	0.0104254	NoChange
GRK3	0.00040471	NoChange
ZNF506	0.00112477	NoChange
MLX	0.0056785	NoChange
GRIA2	2.00028e-05	NoChange
SPA17	0.102954	NoChange
GPR27	0.00455881	NoChange
BTBD2	0.00476402	NoChange
P2RY13	0.183883	NoChange
SORCS1	0.00374485	NoChange
DACT3	0.0126001	NoChange
ATP5G3	0.00158388	NoChange
ARF3	0.000683386	NoChange
ZNF317	0.00961377	NoChange
POU3F3	0.0133464	NoChange
MRPL13	0.0291734	NoChange
LETM1	0.0049678	NoChange
KLF7	0.00158331	NoChange
SEH1L	0.0135812	NoChange
GSE1	0.00560614	NoChange
CHRDL1	0.0541333	NoChange
ACBD6	0.00286804	NoChange
FAM200A	0.0538315	NoChange
ABHD12	0.00148724	NoChange
PAWR	0.0616007	NoChange
MKRN1	0.00305107	NoChange
ILF2	0.0616007	NoChange
TMEM126A	0.0291299	NoChange
ZNF266	0.111655	NoChange
TMEM87B	0.058595	NoChange
PHKA1	0.0901148	NoChange
PDE8B	0.000175019	NoChange
WDR41	0.00154843	NoChange
C2ORF40	0.0947638	NoChange
MGAT4A	0.00414064	NoChange
PIGK	0.0393747	NoChange
AHNAK2	0.0185351	NoChange
PRUNE1	0.00927849	NoChange
TAOK2	0.000248192	NoChange
CXORF40A	0.0671477	NoChange
GRP	0.0645437	NoChange
AKIRIN1	0.000700653	NoChange
ACTN2	0.00761377	NoChange
CHD3	7.38328e-05	NoChange
NLN	0.00156776	NoChange
GAL3ST3	0.00492868	NoChange
PSMB2	0.0256456	NoChange
ZNF180	0.0478348	NoChange
RTN3	0.00122185	NoChange
FAM78A	0.0165641	NoChange
TMEM50A	0.00733946	NoChange
WBP11	0.00213275	NoChange
TM9SF4	0.000600753	NoChange
CDS1	0.00475038	NoChange
SLC7A8	0.0122573	NoChange
TLK1	0.00102472	NoChange
SNRPB	0.0714518	NoChange
SMIM19	0.0711655	NoChange
ARMT1	0.0930613	NoChange
MSMO1	0.0588918	NoChange
KCNA2	0.0213178	NoChange
ARMCX1	0.0171895	NoChange
CNTN5	0.0281067	NoChange
LPCAT4	0.00794734	NoChange
WASL	0.0014896	NoChange
ZYG11B	0.000761739	NoChange
ADGRL2	0.000864194	NoChange
PHF21B	0.0239805	NoChange
NIPAL3	0.0531521	NoChange
RANBP6	0.0601927	NoChange
SYNPO2	0.0152694	NoChange
OSTF1	0.0152694	NoChange
BHMT	0.189585	NoChange
GNAQ	0.00068674	NoChange
SGSM3	0.00446173	NoChange
COPS5	0.00571766	NoChange
MDH2	0.0280646	NoChange
TSSK6	0.0870021	NoChange
PAPPA	0.0423341	NoChange
RFX3	0.0125465	NoChange
PRMT5	0.0235961	NoChange
SOX5	0.00590932	NoChange
HDAC2	0.00515255	NoChange
DDX20	0.0350054	NoChange
PYGO2	0.0392038	NoChange
COPS3	0.00335799	NoChange
RAB23	0.0168044	NoChange
ELMO2	0.0145683	NoChange
SPATS2L	0.000339752	NoChange
FNIP2	0.00584044	NoChange
LARP4B	0.000503091	NoChange
POU3F1	0.0615755	NoChange
ZNF684	0.079047	NoChange
NCKAP1L	0.265985	NoChange
CABP1	0.0281067	NoChange
ZNF709	0.0536119	NoChange
LDHA	0.0125218	NoChange
MAST2	0.000234462	NoChange
ZNF329	0.0443008	NoChange
CYTH3	0.0115011	NoChange
IPCEF1	0.0545987	NoChange
GSPT2	0.0516053	NoChange
PSD	0.00436685	NoChange
SLITRK5	0.000642305	NoChange
SCAF1	0.00765952	NoChange
FABP6	0.121761	NoChange
EPOR	0.0927727	NoChange
REXO2	0.0705183	NoChange
PSMC3	0.148651	NoChange
UTP23	0.0308968	NoChange
FBXO28	0.00482098	NoChange
PRDX4	0.127646	NoChange
CBX4	0.0120902	NoChange
PTGR1	0.147821	NoChange
COA3	0.0195935	NoChange
TMED8	0.00588137	NoChange
DLL3	0.0605162	NoChange
SDHC	0.0564389	NoChange
KLF6	0.0209002	NoChange
DLGAP1	0.000799381	NoChange
PPP3CA	0.00614671	NoChange
CMTM7	0.0980315	NoChange
MYPOP	0.00743628	NoChange
MGAT3	0.0143303	NoChange
NTAN1	0.0682097	NoChange
SLC20A2	0.0154791	NoChange
IRGQ	0.0835148	NoChange
DBP	0.163466	NoChange
ALKBH7	0.084815	NoChange
MRPL4	0.00232978	NoChange
ATG10	0.272058	NoChange
PTGFRN	0.0581637	NoChange
KLHL5	0.0749798	NoChange
MRPS17	0.095847	NoChange
MIF	0.0643161	NoChange
PSEN2	0.0340986	NoChange
THRA	0.000971604	NoChange
MRPL15	0.0860272	NoChange
TUBB4A	0.00109674	NoChange
LGMN	0.0122573	NoChange
STK16	0.106692	NoChange
TMEM108	0.0381754	NoChange
TRMT61A	0.0246399	NoChange
LRRN2	0.00918274	NoChange
[truncated: 16,990 more rows]
