# Supplementary material for: Integrative Analysis of Global Gene Expression Identifies Opposite Patterns of Reactive Astrogliosis in Aged Human Prefrontal Cortex
Source: Brain Sci. 2018 Dec 19;8(12):227. doi: 10.3390/brainsci8120227 (PMC6317157; doi:10.3390/brainsci8120227)
Supplement: Supplementary file 1 [file brainsci-08-00227-s001.zip › brainsci-389112-supplementary-for conversion/Table S3.xlsx]

## Sheet: 3. PathwayAnalysis-DOWN
Annotation Cluster 1	Enrichment Score: 8.192130646591572
Category	Term	Count	Genes	List Total	Pop Hits	Fold Enrichment	PValue
KEGG_PATHWAY	hsa04724:Glutamatergic synapse	34	ADCY2, ADCY7, GRIK1, GNAI1, GRIK3, GRIN3A, KCNJ3, PLCB4, GRIN2B, SLC1A6, GNG2, PRKACB, GNG3, GNG4, PLCB1, SLC1A1, TRPC1, GRIN2A, GRIA3, GRIA4, HOMER1, SHANK2, ITPR1, PRKCB, SLC17A7, MAPK1, GRM2, GNB1, GRIA1, GLS, GRM7, GNB5, GNB4, SLC38A1	497	114	4.14663	1.34174e-12
KEGG_PATHWAY	hsa04728:Dopaminergic synapse	34	SCN1A, DRD1, GNAI1, PPP2R5C, KCNJ3, ATF2, PLCB4, GRIN2B, GNG2, GNG3, PRKACB, GNG4, PLCB1, PPP2R2C, AKT3, CREB1, KIF5C, GRIN2A, GRIA3, GRIA4, MAPK10, ITPR1, PRKCB, GNAL, KCNJ6, KCNJ9, MAPK13, GNB1, GRIA1, GNB5, MAPK9, MAPK8, GNB4, PPP2R3C	497	128	3.6931	4.40659e-11
KEGG_PATHWAY	hsa04713:Circadian entrainment	28	ADCY2, ADCY7, GNAI1, KCNJ3, PLCB4, GRIN2B, GUCY1A2, GUCY1A3, GNG2, GNG3, PRKACB, GNG4, PLCB1, CREB1, GRIN2A, GRIA3, GRIA4, ITPR1, PRKCB, MAPK1, KCNJ6, KCNJ9, GNB1, GRIA1, CACNA1G, GNB5, GUCY1B3, GNB4	497	95	4.09785	2.47782e-10
KEGG_PATHWAY	hsa04727:GABAergic synapse	26	ADCY2, GABRB3, ADCY7, GNAI1, SLC32A1, GPHN, GAD2, GNG2, PRKACB, GNG3, GNG4, GAD1, GABRD, GABRG2, GABARAPL1, GABRA1, GABRA4, GABRA3, GABRA5, PRKCB, KCNJ6, GNB1, GLS, GNB5, GNB4, SLC38A1	497	85	4.25281	5.20682e-10
KEGG_PATHWAY	hsa04725:Cholinergic synapse	24	ADCY2, ADCY7, GNAI1, CREB1, KCNJ3, ITPR1, PRKCB, KCNQ5, KCNJ4, MAPK1, PLCB4, KCNJ6, CAMK4, CHRM3, GNB1, CHRM1, GNB5, GNG2, GNB4, GNG3, PRKACB, GNG4, PLCB1, AKT3	497	111	3.00614	2.77542e-06
KEGG_PATHWAY	hsa04726:Serotonergic synapse	22	TRPC1, KCND2, GABRB3, PTGS2, GNAI1, KCNJ3, ITPR1, PRKCB, MAPK1, PLCB4, KCNJ6, KCNJ9, GNB1, GNB5, GNG2, GNB4, GNG3, PRKACB, GNG4, PLCB1, HTR2C, HTR2A	497	111	2.75563	3.25481e-05
Annotation Cluster 2	Enrichment Score: 3.0274401239480127
Category	Term	Count	Genes	List Total	Pop Hits	Fold Enrichment	PValue
GOTERM_BP_DIRECT	GO:0034765~regulation of ion transmembrane transport	19	KCNMA1, HCN1, SCN1A, KCND2, KCNB1, SCN2A, KCNA6, KCNJ3, KCNV1, KCNS3, KCNQ5, KCNJ4, KCNJ6, KCNJ9, CACNA1G, KCNF1, NEDD4L, SCN8A, KCNG3	1108	111	2.59414	0.000330817
Annotation Cluster 3	Enrichment Score: 2.4301362751278184
Category	Term	Count	Genes	List Total	Pop Hits	Fold Enrichment	PValue
KEGG_PATHWAY	hsa04713:Circadian entrainment	28	ADCY2, ADCY7, GNAI1, KCNJ3, PLCB4, GRIN2B, GUCY1A2, GUCY1A3, GNG2, GNG3, PRKACB, GNG4, PLCB1, CREB1, GRIN2A, GRIA3, GRIA4, ITPR1, PRKCB, MAPK1, KCNJ6, KCNJ9, GNB1, GRIA1, CACNA1G, GNB5, GUCY1B3, GNB4	497	95	4.09785	2.47782e-10
KEGG_PATHWAY	hsa04921:Oxytocin signaling pathway	26	MEF2C, ADCY2, PTGS2, ADCY7, GNAI1, CACNB1, CACNB2, CACNB3, CACNB4, KCNJ3, CAMKK2, PLCB4, GUCY1A2, GUCY1A3, PRKACB, PLCB1, CACNA2D1, RCAN1, ITPR1, PRKCB, KCNJ4, MAPK1, KCNJ6, CAMK4, KCNJ9, GUCY1B3	497	158	2.2879	0.000133558
KEGG_PATHWAY	hsa04022:cGMP-PKG signaling pathway	25	SLC8A3, KCNMA1, MEF2C, SLC8A1, ADCY2, SLC8A2, ADCY7, GNAI1, CREB1, BAD, PRKCE, VDAC3, ITPR1, ATF2, VDAC1, ATP2B1, ATP2B2, MAPK1, PLCB4, GUCY1A2, ADRA2A, GUCY1A3, GUCY1B3, PLCB1, AKT3	497	166	2.09389	0.00071312
KEGG_PATHWAY	hsa04730:Long-term depression	13	MAPK1, PLCB4, GNAI1, GRIA1, CRH, GUCY1A2, IGF1, GUCY1A3, GRIA3, GUCY1B3, PLCB1, ITPR1, PRKCB	497	60	3.01241	0.000954275
KEGG_PATHWAY	hsa04540:Gap junction	16	DRD1, ADCY2, ADCY7, GNAI1, ITPR1, PRKCB, MAPK1, PLCB4, GUCY1A2, PDGFRA, GUCY1A3, GUCY1B3, PRKACB, PLCB1, HTR2C, HTR2A	497	88	2.52789	0.00133952
KEGG_PATHWAY	hsa04750:Inflammatory mediator regulation of TRP channels	16	ADCY2, ADCY7, IGF1, MAPK10, PRKCE, PRKCD, ITPR1, PRKCB, PLCB4, MAPK13, MAPK9, MAPK8, PRKACB, PLCB1, HTR2C, HTR2A	497	98	2.26995	0.00397474
Annotation Cluster 4	Enrichment Score: 2.4267044726204903
Category	Term	Count	Genes	List Total	Pop Hits	Fold Enrichment	PValue
KEGG_PATHWAY	hsa05033:Nicotine addiction	15	GABRD, GABRG2, GABRA1, GABRA4, GABRB3, GABRA3, GABRA5, GRIN2A, GRIA3, GRIN3A, GRIA4, SLC17A7, SLC32A1, GRIN2B, GRIA1	497	40	5.21378	3.2748e-07
