# Supplementary material for: Integrative Analysis of Global Gene Expression Identifies Opposite Patterns of Reactive Astrogliosis in Aged Human Prefrontal Cortex
Source: Brain Sci. 2018 Dec 19;8(12):227. doi: 10.3390/brainsci8120227 (PMC6317157; doi:10.3390/brainsci8120227)
Supplement: Supplementary file 1 [file brainsci-08-00227-s001.zip › brainsci-389112-supplementary-for conversion/Table S4.xlsx]

## Sheet: 3. PathwayAnalysis-UP
Annotation Cluster 1	Enrichment Score: 3.957012735721279
Category	Term	Count	Genes	List Total	Pop Hits	Fold Enrichment	PValue
KEGG_PATHWAY	hsa04978:Mineral absorption	10	SLC11A1, MT1M, ATP1B2, MT1E, HEPH, ATP1A2, MT1H, MT1X, MT1G, MT1F	247	46	6.08168	2.75803e-05
GOTERM_BP_DIRECT	GO:0071276~cellular response to cadmium ion	6	AKR1C3, MT1E, MT1H, MT1X, MT1G, MT1F	514	17	11.5303	0.00011907
GOTERM_BP_DIRECT	GO:0045926~negative regulation of growth	6	MT1M, MT1E, MT1H, MT1X, MT1G, MT1F	514	19	10.3166	0.000212703
GOTERM_BP_DIRECT	GO:0071294~cellular response to zinc ion	6	MT1M, MT1E, MT1H, MT1X, MT1G, MT1F	514	19	10.3166	0.000212703
Annotation Cluster 2	Enrichment Score: 1.8684948782744049
Category	Term	Count	Genes	List Total	Pop Hits	Fold Enrichment	PValue
GOTERM_BP_DIRECT	GO:1903364~positive regulation of cellular protein catabolic process	4	EZR, PTTG1IP, RDX, MSN	514	11	11.8797	0.00389425
GOTERM_BP_DIRECT	GO:1902115~regulation of organelle assembly	3	EZR, RDX, MSN	514	4	24.5019	0.0053651
GOTERM_BP_DIRECT	GO:1902966~positive regulation of protein localization to early endosome	3	EZR, RDX, MSN	514	5	19.6016	0.00876133
GOTERM_BP_DIRECT	GO:0061028~establishment of endothelial barrier	4	EZR, RDX, MSN, RAPGEF3	514	16	8.16732	0.0117995
GOTERM_BP_DIRECT	GO:2000643~positive regulation of early endosome to late endosome transport	3	EZR, RDX, MSN	514	8	12.251	0.0230833
Annotation Cluster 3	Enrichment Score: 1.619962070679333
Category	Term	Count	Genes	List Total	Pop Hits	Fold Enrichment	PValue
GOTERM_BP_DIRECT	GO:0045879~negative regulation of smoothened signaling pathway	5	TULP3, PTCH1, HHIP, GLI3, GPR37L1	514	19	8.59717	0.00231577
GOTERM_BP_DIRECT	GO:0009953~dorsal/ventral pattern formation	6	EDN1, PTCH1, HHIP, BMPR1B, GLI3, LRP4	514	32	6.12549	0.00265584
GOTERM_BP_DIRECT	GO:0007224~smoothened signaling pathway	6	TROVE2, HIPK2, PTCH1, HHIP, GLI3, BOC	514	69	2.84081	0.059595
Annotation Cluster 6	Enrichment Score: 1.4946790601524371
Category	Term	Count	Genes	List Total	Pop Hits	Fold Enrichment	PValue
GOTERM_BP_DIRECT	GO:0035456~response to interferon-beta	4	PLSCR1, BST2, IFITM1, IFITM3	514	9	14.5197	0.00207508
GOTERM_BP_DIRECT	GO:0034341~response to interferon-gamma	5	SLC11A1, BST2, IFITM1, IFITM3, CALCOCO2	514	24	6.8061	0.00562744
GOTERM_BP_DIRECT	GO:0045071~negative regulation of viral genome replication	5	PLSCR1, ZC3HAV1, BST2, IFITM1, IFITM3	514	40	4.08366	0.0330585
GOTERM_BP_DIRECT	GO:0035455~response to interferon-alpha	3	BST2, IFITM1, IFITM3	514	10	9.80078	0.0356326
