# Supplementary material for: Integrative Analysis of Global Gene Expression Identifies Opposite Patterns of Reactive Astrogliosis in Aged Human Prefrontal Cortex
Source: Brain Sci. 2018 Dec 19;8(12):227. doi: 10.3390/brainsci8120227 (PMC6317157; doi:10.3390/brainsci8120227)
Supplement: Supplementary file 1 [file brainsci-08-00227-s001.zip › brainsci-389112-supplementary-for conversion/Table S5.xlsx]

## Sheet: 5. CahoyMarkers
OligoMarkers	Meta-analysis		NeuronMarkers	Meta-analysis		AstroMarkers	Meta-analysis
MOG	Up		NEUROD6	Down		AIFM3	NoChange
MOBP	NoChange		GLRA2	NoPresent		PLXNB1	Up
ENPP6	NoChange		NOV	Down		MCC	NoChange
CLDN11	NoChange		PRDM8	NoPresent		FKBP10	NoPresent
MAG	NoChange		SLA	NoChange		GSTM1	NoChange
PLEKHH1	Up		CRH	Down		CLU	NoChange
FA2H	NoChange		GABRG2	Down		HEPH	Up
SGK2	NoPresent		HTR2C	Down		FGFBP3	NoChange
IL23A	NoChange		HS3ST2	NoChange		THBS4	NoPresent
MBP	NoChange		MAL2	Down		CYP7B1	NoPresent
GPR62	NoChange		STMN2	NoChange		GABRG1	NoChange
TSPAN2	NoPresent		GABRA5	Down		RORB	Down
MAL	NoChange		NTS	NoPresent		CLDN10	Up
ERBB3	NoChange		GABRA1	Down		CTH	NoChange
ADAMTS4	NoPresent		SATB2	Up		EPHX2	NoPresent
ELOVL7	Up		GPR88	NoChange		SLC6A11	NoChange
PPP1R14A	NoChange		SYT1	Down		FMO1	NoPresent
PLP1	NoChange		GDA	Down		SLC7A2	Up
PLXNB3	NoChange		MYT1L	Down		ATP1B2	Up
GAL3ST1	NoChange		SLC17A6	NoChange		LGI4	Up
BCAS1	NoChange		NPAS4	Down		SLC39A12	Up
SRPK3	NoPresent		CALB1	Down		RSPO1	NoPresent
CPM	Up		SLC12A5	NoPresent		MYOM3	NoPresent
EVI2A	NoChange		EPHA7	Down		THRSP	NoPresent
PLA2G4A	NoChange		VIP	Down		GFAP	Up
GSN	NoChange		MEF2C	Down		AQP4	Up
PRKCQ	NoPresent		SSTR2	NoChange		PLA2G7	NoChange
SEMA3D	NoPresent		PCSK2	NoChange		MLC1	Up
GALNT6	NoChange		SNAP25	NoChange		DIO2	Down
PDLIM2	NoChange		SCG2	Down		SLC14A1	Up
GPR17	Down		PGM2L1	Down		ALDH1L1	Up
HAPLN2	Up		PLCXD3	NoChange		ALDOC	NoPresent
GJB1	NoChange		DLX1	Down		TTPA	NoPresent
SFT2D1	NoChange		VSNL1	Down		ACSBG1	Up
LGI3	NoPresent		SYT4	NoPresent		CHRDL1	NoChange
NKX6-2	NoPresent		NRG3	NoChange		SLC4A4	NoChange
SOX10	NoChange		ICAM5	NoChange		SLC1A2	Up
ADSSL1	NoChange		KCNF1	Down		SLC25A18	Up
SLC45A3	NoChange		CCK	Down		SLC1A3	Up
ANLN	Up		VGF	NoChange		F3	Up
TNNI1	NoPresent		TMEM130	NoPresent		FZD2	NoChange
PLLP	NoChange		CAMK4	Down		MERTK	NoChange
CYP27A1	NoPresent		ASPH	Up		GJB6	Up
KNDC1	NoChange		SLC6A7	NoPresent		HAPLN1	NoPresent
DOCK10	NoChange		ICA1L	NoChange		RFX4	Up
CHN2	NoChange		MYO5B	NoPresent		PAPSS2	NoChange
IL1RAP	NoPresent		NELL1	Down		SLC15A2	NoChange
ST18	Up		NEFM	NoPresent		PPP1R3C	NoChange
MYO1D	NoChange		NEFL	NoChange		TLR3	NoPresent
CPOX	NoChange		TTR	NoPresent		ACOT11	NoChange
UNC5B	NoChange		CDH8	Down		ATP1A2	Up
DDC	NoPresent		SV2B	NoPresent		BMPR1B	Up
TRIM59	NoChange		GAP43	NoChange		GLI3	Up
PHLDB1	NoPresent		TRHDE	Down		TMEM47	NoChange
BFSP2	NoPresent		CAMK2B	NoChange		NTSR2	Up
BMP4	NoPresent		RGS4	Down		SLC7A10	NoChange
MATN1	NoPresent		LPL	Up		VCAM1	NoChange
TMEFF2	NoChange		CACNA1B	NoChange		FGFR3	Up
RNF122	NoPresent		KCNC2	NoChange		CCDC80	NoChange
ICK	NoPresent		TTC9	NoChange		ENTPD2	NoChange
ARPC1B	NoChange		L1CAM	NoPresent		CYBRD1	NoChange
NFASC	NoChange		CLSTN2	NoChange		TNC	NoChange
CNTN1	Down		NAPB	NoPresent		TLCD1	NoChange
CLDN14	NoPresent		CYB561	NoChange		PBXIP1	Up
SLC12A2	NoChange		CXADR	Down		GRIN2C	NoChange
LIMS2	NoPresent		HPCA	NoPresent		ADHFE1	NoPresent
TMEM182	NoPresent		CNKSR2	Down		AGT	Up
DCT	NoPresent		UNC13A	NoPresent		GLDC	NoPresent
HHIP	Up		C1QTNF4	Down		GJA1	Up
KCNA1	NoChange		CBLN1	Down		PDK4	Up
TMEM63A	NoChange		RHOV	NoPresent		EGFR	NoChange
BACE2	NoPresent		EFNA3	NoPresent		SOX9	Up
TMEM141	NoPresent		HS6ST2	Down		PLCD4	NoPresent
JOSD2	NoPresent		GRP	NoChange		ID4	Up
TMEM163	NoChange		SOSTDC1	NoChange		EMP2	NoChange
SLC44A1	NoChange		STX1A	Down		LONRF3	NoPresent
GPR37	NoChange		KCNQ2	NoPresent		HTRA1	NoChange
GRIK5	NoChange		BCL11A	Down		MGST1	Up
BMF	NoPresent		ELAVL2	NoChange		HSD11B1	NoChange
MAP6D1	NoChange		NPTX1	NoPresent		ITGB5	NoPresent
TMEM2	NoChange		SST	Down		AXL	Up
ILF2	NoChange		ENO2	NoPresent		ADORA2B	NoChange
PPP1R16B	NoPresent		CALN1	Down		CBR3	Up
ASPA	NoChange		SERTAD4	NoChange		SLC27A1	NoChange
OTUD7B	Up		KCNV1	Down		SCARA3	Up
EML1	Down		ATP1A3	NoChange		OAF	NoChange
RAP1A	NoChange		NAP1L2	NoPresent		NR2E1	NoChange
GLTP	NoChange		DOC2A	NoPresent		PDLIM4	NoPresent
ELOVL1	NoPresent		CORO1A	Down		MAMDC2	NoPresent
ARSG	NoPresent		TRHR	NoPresent		CD38	NoPresent
RHOG	NoPresent		SLC32A1	Down		LRIG1	Up
ELL2	Down		GNG2	Down		PRDM16	Up
ATP10B	NoChange		SYNGR3	NoPresent		TNFAIP8	NoPresent
ARHGEF10	Up		SLC10A4	Down		GDPD2	NoPresent
APOD	NoChange		LDB2	NoPresent		PHKG1	NoPresent
SH3GL3	NoChange		AAK1	Down		RGS20	NoChange
WDR26	Down		RYR2	NoChange		ABCD2	NoChange
CLGN	NoPresent		SLC7A8	NoChange		MYOC	NoPresent
RTKN	NoChange		NTNG1	Down		HES5	NoChange
GAMT	NoChange		ERC2	NoChange		SDC4	Up
NKX2-2	NoChange		SERPINI1	Down		STK17B	Up
SEMA5A	NoChange		CAMKV	NoPresent		EMX2	Up
PCDH9	Up		FXYD7	NoPresent		IL33	NoPresent
KLHL4	NoChange		CDK5R1	NoChange		RBPMS2	NoChange
XRCC3	NoPresent		SEMA3C	Down		SLC13A3	NoChange
MCAM	NoChange		SLC4A10	NoPresent		NRARP	NoPresent
NINJ2	NoChange		PNMA2	NoChange		PLA2G3	NoPresent
TRIM36	Down		NPTXR	Down		SULT1A1	NoChange
FBXO32	NoChange		SCN2B	Down		ID3	NoChange
GRB14	NoChange		ABLIM3	NoPresent		BAALC	NoChange
IL12RB1	NoPresent		GABPB2	NoPresent		EGFL6	NoPresent
COL20A1	NoPresent		NRIP3	NoChange		ACSS1	Up
PARVB	NoChange		NEUROD1	NoChange		APOE	Up
CNKSR3	NoChange		CNTNAP4	NoChange		SELENBP1	Up
COLEC11	NoPresent		GPR12	Down		DAPP1	NoPresent
LDLRAP1	NoChange		PACSIN1	NoPresent		TNFRSF19	NoPresent
JAM3	NoChange		BCL11B	NoChange		TRIM9	Down
RASGEF1B	NoPresent		GAD1	Down		SERPINF1	NoChange
TMOD1	NoChange		SEMA3A	NoPresent		SLC13A5	NoChange
GNG8	NoPresent		PPFIA2	NoChange		PAX6	NoChange
YPEL2	NoChange		SLC8A1	Down		P4HA3	NoPresent
CRYAB	Up		GPR22	Down		ALDH1A1	NoChange
INSC	NoPresent		RUNX1T1	Down		SOAT1	Up
TMEM159	NoPresent		GFRA2	NoChange		MFGE8	NoChange
SNX6	NoChange		PTPRK	NoChange		GRM3	NoPresent
SYNJ2	NoChange		ATP2B3	NoChange		LXN	NoPresent
UST	Down		RSPO2	NoChange		MMP14	NoPresent
WIPF1	NoChange		RASGEF1A	NoChange		KLF15	Up
RRAS2	NoChange		EGR3	Down		DMP1	NoPresent
NDRG1	Up		CX3CL1	Down		CEBPD	Up
ALOX5	NoChange		CRMP1	NoPresent		ELOVL2	NoChange
C1QA	NoChange		SCN1A	Down		ASPH	Up
PLEKHA2	Down		FBXO7	NoChange		FXYD1	Up
PIGA	NoChange		HPCAL4	Down		GLIS3	Up
LITAF	NoChange		CBLN4	Down		SLC30A10	NoPresent
MGP	NoChange		FABP3	NoChange		AMOT	NoPresent
MICALL1	NoPresent		PFKP	NoPresent		AOX1	NoPresent
PHLDA3	NoPresent		TBR1	NoChange		SLC1A4	NoChange
TSPAN15	NoChange		EPHA3	Down		PPP1R3D	NoPresent
SMAD7	NoPresent		KALRN	Down		DDAH1	NoChange
SIRT2	NoChange		NRXN3	Down		PDPN	NoPresent
ST6GALNAC3	NoChange		DYNC1I1	NoPresent		FJX1	NoChange
PACS2	NoChange		GPR6	NoChange		CROT	NoChange
SRD5A1	Down		SYP	Down		FBXO2	NoPresent
ENPP2	NoChange		RASL10A	Down		SMO	NoPresent
ZDHHC9	NoChange		NTF3	NoPresent		TMEM51	NoPresent
BIN1	NoChange		OLFM3	Down		NTRK2	Down
SYTL2	NoPresent		HECW1	NoChange		CYR61	NoChange
ACSL1	NoChange		ADD2	Down		CXCL14	Down
PYCR1	NoPresent		PRMT8	Down		PYGB	NoPresent
PTTG1	NoPresent		ADCY1	NoChange		SLC38A3	NoPresent
SERINC5	NoChange		LMO3	NoChange		GEM	NoChange
PIK3R3	NoChange		SLC6A17	NoChange		KCNJ16	Up
TMCC3	NoChange		SYT16	NoPresent		NOTCH2	Up
CTSS	NoChange		UNC5D	NoPresent		LIX1	Up
MITF	NoChange		ITPKA	Down		MAOB	Up
LHFPL3	NoChange		CDC42	NoChange		PLD2	NoPresent
GSS	NoPresent		SPOCK1	NoPresent		NDRG2	Up
PTPRD	Down		RASGRF1	Down		LRP4	Up
EMILIN2	NoPresent		DIRAS2	NoChange		FADS2	NoChange
SLC24A2	NoChange		KCNS2	NoChange		SFXN5	NoChange
BRCA1	NoPresent		GABRB3	Down		SMPDL3A	NoChange
LRRN1	Down		LMO7	NoChange		VIT	NoPresent
LCORL	NoChange		PCDHA4	NoPresent		LHX2	NoChange
OPCML	NoChange		LIN7B	NoPresent		SARDH	NoChange
SUSD5	NoChange		CPNE4	NoPresent		ZFP36L2	NoChange
E2F8	NoPresent		ENC1	NoChange		GPC6	NoPresent
CAPN5	NoPresent		LGI2	NoPresent		TPH2	NoPresent
CDC42EP2	NoChange		SULT4A1	NoPresent		FGFR1	NoChange
TES	NoPresent		KCNAB1	Down		NCAN	NoChange
PDGFRA	Down		ST8SIA4	NoChange		UPP1	Up
KLK6	NoChange		SYN2	Down		GPLD1	NoChange
AATK	NoPresent		MPPED1	Down		KCNN2	NoChange
PRKCZ	NoPresent		SCN3B	Down		RNF182	Up
MATN4	NoPresent		FGF9	NoPresent		ITGA7	NoChange
RAB33A	NoChange		SNCA	NoChange		KCNK1	Down
PTPRE	NoChange		SLC2A3	NoChange		EFEMP1	Up
RIMS2	NoPresent		RELN	Down		MFAP3L	NoChange
ANK3	NoChange		PDE10A	Down		DMRTA2	NoPresent
PDE8A	NoChange		CCKBR	Down		CD44	Up
PUS7	NoPresent		PRKAR1B	NoPresent		NUPR1	Up
TNS3	NoChange		RAMP3	NoPresent		GLUL	Up
NOD1	NoChange		CACNA2D3	NoPresent		ACAA2	NoChange
PSTPIP2	NoPresent		NRGN	Down		SORCS2	NoPresent
CLIC4	NoChange		CLSTN3	Down		SLC2A10	NoChange
TMOD2	NoPresent		CAMTA1	NoChange		TST	Up
OLIG2	NoChange		CDH9	NoChange		OPLAH	NoChange
ENPP4	NoChange		HTR1B	NoPresent		FRMPD1	NoPresent
TMCC2	NoPresent		CXCL12	NoChange		PPIL6	NoPresent
CD82	NoChange		ST8SIA2	NoChange		GPC4	NoPresent
SLAIN1	NoChange		SLC7A14	NoChange		EYA1	NoPresent
SH3BP4	NoChange		GRM7	Down		DDR2	Up
PLEKHA1	NoChange		DPP10	Down		ITGA6	NoChange
TPD52	NoChange		MATK	NoChange		PTPRZ1	NoChange
TMEM123	Up		PCP4	Down		IGFBP2	Down
TULP4	NoPresent		SLC6A15	Down		NPL	Up
AGPAT4	NoChange		CHGB	NoChange		SEMA4B	NoPresent
SHC4	NoChange		LY6H	NoChange		LPP	Up
GSTO1	NoPresent		PCDHA1	NoPresent		SLCO1C1	Up
TM7SF3	Down		DGKG	NoChange		MDFIC	NoPresent
BACE1	NoChange		KCNQ5	Down		GULP1	Down
TMEM108	NoChange		SCN3A	NoChange		FGD6	NoChange
CTSK	NoPresent		HS3ST5	NoPresent		DDO	NoPresent
ENDOD1	NoChange		RNF165	Down		PAQR8	NoChange
RTN4	NoChange		ACHE	NoChange		TGFB2	Up
DUSP9	NoPresent		KCNIP4	Down		BCL2	Up
C1QB	Up		KCNA4	NoPresent		PRDX6	Up
NCAM2	Down		TMOD3	NoChange		CHI3L1	Up
PLCL1	NoChange		CPLX1	NoChange		PDE4B	Down
DMRTA1	NoPresent		ARPP21	Down		AKT2	NoChange
EFS	NoChange		RAB15	Down		WNT7A	NoPresent
GAB1	Up		RAB3C	Down		SUCLG2	Up
DYNLL2	NoChange		SLCO5A1	NoPresent		PNP	NoChange
ANKS1B	NoChange		PCDHA11	NoPresent		ABCA1	NoChange
C1QC	Up		ISL1	NoPresent		EYA4	NoPresent
COL9A3	NoChange		ADCY7	Down		PHKA1	NoChange
ITGB4	Up		COL19A1	NoPresent		EDNRB	NoChange
DOCK5	Up		ACTL6B	NoChange		CCND2	NoChange
FRMD5	NoChange		ELAVL4	NoChange		A2M	NoChange
SEMA4D	NoChange		NETO1	Down		CELSR1	NoPresent
SFT2D3	NoPresent		FHOD3	NoChange		DDIT4L	NoPresent
MPZL1	NoPresent		CCBE1	NoChange		PTGER4	NoPresent
NRM	NoPresent		CALB2	Down		RNF180	NoChange
SOX8	NoChange		FKBP1B	NoPresent		IL17RD	NoChange
SLC1A1	Down		GRIN1	NoChange		IGFBP5	NoChange
LIMA1	NoChange		MCTP1	NoChange		PACRG	Down
CCDC89	NoPresent		DDN	NoChange		APPL2	NoChange
QPCT	NoChange		SYNPR	NoChange		GAS1	NoChange
KLHL2	NoPresent		CYP4X1	NoPresent		ANGPTL4	Up
ELOVL6	NoChange		NPR3	NoPresent		PYGM	Up
CHST8	NoPresent		NXPH2	Down		OLFML1	NoPresent
PLK3	NoPresent		CALCA	NoPresent		SREBF1	NoPresent
CLDND1	NoChange		OLFM1	Down		SAT1	NoChange
PCDH7	NoPresent		FOXP1	NoChange		COL4A5	NoChange
FUT10	NoPresent		TMSB10	NoPresent		GPC5	Up
NMRAL1	NoPresent		CDKL2	NoChange		HEPACAM	NoPresent
TSPAN17	NoPresent		RASSF5	Down		NUF2	NoPresent
RSF1	NoChange		GRB10	NoChange		NQO1	NoChange
TMEM117	NoPresent		AJAP1	Down		HEY2	NoChange
STXBP6	NoChange		ISLR2	NoPresent		PALLD	Up
NFE2L3	NoPresent		ARG2	Down		TSPAN7	NoPresent
CARHSP1	NoChange		TAC1	Down		BMPR1A	NoChange
SLC6A8	Up		ARHGDIG	Down		IRAK2	NoPresent
ANKRD28	Down		REPS2	Down		SPAG5	NoPresent
DDR1	NoPresent		SYT7	NoChange		MTMR11	NoChange
PLEKHB1	Up		LOR	NoPresent		MT3	NoPresent
SOX11	NoChange		DSP	NoChange		ATP13A4	NoChange
ANKRD13A	Up		SSTR4	NoPresent		PAQR7	NoPresent
TMEM98	NoChange		FOXP2	NoChange		GSTA4	NoChange
PADI2	Up		RUSC1	NoPresent		SLC36A2	NoPresent
MAN1C1	NoPresent		INA	NoChange		HES1	NoChange
CTNNAL1	NoChange		PRKCE	Down		PXMP2	NoPresent
ABTB2	NoChange		CNTNAP2	NoChange		ELF5	NoPresent
PCYT2	Up		LGI1	NoPresent		CDC42EP4	Up
STX2	NoChange		PDE1A	Down		VAV3	NoChange
VCAN	NoChange		LIN7A	NoPresent		LAMB2	NoChange
STK39	NoPresent		CNTN4	Down		BMPER	NoChange
SEMA6A	Up		KCNT2	Down		LGR4	NoChange
HOOK3	NoChange		USP29	NoPresent		PNPLA7	NoPresent
ITPR2	Up		CHGA	NoPresent		FZD1	NoChange
FOXK1	NoChange		NOS1AP	NoPresent		ARRDC3	NoChange
GNPTAB	Down		B3GALNT1	Down		TIMP3	Up
LAPTM5	NoChange		TSPYL5	NoPresent		RFTN2	Up
TALDO1	NoChange		BAIAP2	NoChange		NOTCH3	NoChange
RNF130	NoChange		CHRNA7	NoPresent		ID1	NoChange
PEX2	NoChange		RAB9B	NoPresent		MEGF10	Up
BIRC2	NoPresent		LEFTY2	NoPresent		CHD9	Down
PLAT	NoChange		PTGER3	Down		TPBG	Down
ANKRD44	NoChange		PDE2A	NoPresent		CIDEB	NoPresent
SPG20	NoChange		DCX	NoChange		DHTKD1	NoChange
HERC5	NoPresent		ZCCHC12	Down		FABP7	NoChange
KIF1B	Up		EHBP1L1	NoChange		WRNIP1	NoPresent
TGFA	NoChange		KCNC1	NoChange		CDC14A	NoPresent
TTYH2	NoChange		CADPS	Down		AASS	NoChange
PLEKHG3	NoChange		NRSN1	Down		MRAS	NoPresent
SHMT1	NoPresent		PLA2G4E	NoPresent		DMD	NoChange
EBP	Down		AMN	NoPresent		VNN1	NoPresent
STRN	NoChange		PLCXD1	NoChange		ADK	NoChange
DEPDC1B	NoPresent		OPRL1	NoPresent		VEGFA	NoChange
SH3TC2	NoPresent		CPNE6	Down		SLC41A1	NoChange
GPD1	NoChange		CHD5	NoChange		GNA13	Up
FYN	NoChange		NPY1R	NoPresent		RETSAT	NoPresent
HEATR3	NoChange		GPR83	NoChange		DKK3	NoChange
CDS2	NoChange		RESP18	NoPresent		PPARA	NoChange
RASSF8	NoChange		SSBP2	Down		NFKBIZ	NoChange
LCOR	NoPresent		FSTL5	Down		ACADL	NoPresent
PRICKLE1	NoChange		CYP11A1	NoPresent		MAPKAPK3	NoChange
TMBIM1	NoPresent		RBP4	Down		TOM1L1	NoChange
TJAP1	NoChange		CDS1	NoChange		NEDD9	NoChange
SRP54	NoPresent		MYADM	NoPresent		PON2	Up
URM1	NoPresent		GDAP1	Down		SORBS1	NoChange
IGF2BP2	NoChange		RIT2	Down		RASA2	NoChange
TTLL7	NoChange		GPRIN3	NoPresent		DTNA	NoChange
CLN8	NoChange		DISP2	NoPresent		SPIRE1	NoChange
RFTN1	NoChange		HCN1	Down		MYO10	NoChange
SLC4A2	NoPresent		AK5	NoChange		DAAM2	NoChange
SLC35B2	NoPresent		NOL4	NoChange		GPAM	Up
KLF13	NoPresent		RASGRP2	NoChange		MASP1	NoPresent
BCAR1	NoChange		STX3	NoPresent		ITSN1	NoChange
TMPRSS5	NoPresent		PCLO	NoChange		IDS	Down
ABL1	NoPresent		NHLH2	NoPresent		SDSL	NoPresent
MMP2	NoPresent		OCIAD2	NoChange		ALDH7A1	NoChange
SCARB2	NoChange		LINGO1	NoPresent		CTSC	NoChange
SUSD4	Down		UCHL1	NoPresent		PSD2	Up
KIF26A	NoPresent		SYNGR1	NoChange		CHST2	Down
CDC37L1	NoChange		ADCYAP1	Down		DHRS3	NoChange
DSCAML1	NoChange		HOOK1	NoChange		ANKRD29	NoChange
EFNB3	Down		NSG1	Down		BCAR3	NoChange
EPN2	NoPresent		TRIM37	NoPresent		CMTM3	NoPresent
SYT11	NoChange		SOCS2	NoChange		MAPK4	NoPresent
GAS7	Down		VPS13C	NoChange		CSPG5	NoChange
RGS16	NoPresent		LRFN5	NoChange		HBEGF	NoChange
SYDE2	NoPresent		KCNMA1	Down		AGL	NoChange
SULF2	NoChange		TMEM179	NoPresent		AMIGO2	NoChange
USF2	NoPresent		STMN3	NoChange		CHSY1	NoChange
SNX30	NoPresent		TRIM46	NoPresent		ST6GALNAC5	Down
ITGB7	NoPresent		PPP3CB	NoChange		PDGFRL	NoChange
ZFPM1	NoChange		GRIA4	Down		DPY19L3	NoChange
DIXDC1	NoChange		NSF	NoChange		TRPS1	NoChange
HPS5	NoPresent		SLITRK1	Down		IDH2	NoChange
PLD1	NoChange		DPYSL5	NoChange		GPRC5B	Up
ME2	Down		GREM2	Down		GBP6	NoPresent
USP30	NoChange		CACNA1A	NoChange		VEGFC	NoPresent
DSCAM	NoPresent		KRT222	Down		ITIH5	NoChange
SLK	NoChange		KIT	Down		ACOT2	NoPresent
LSS	NoChange		CACNA1E	NoChange		TXNIP	Up
BCAT1	NoChange		NDRG4	NoChange		PTX3	NoPresent
SYNGR2	NoChange		RTN4RL1	NoPresent		YAP1	Up
RAP2A	NoChange		SYNE1	Down		SSFA2	Up
NT5E	NoChange		HCFC1	NoPresent		PARP3	NoPresent
CASR	NoPresent		PGBD5	NoPresent		PYGL	NoPresent
ARHGAP23	NoChange		ARHGEF7	Down		GDF10	NoPresent
SLC15A4	NoChange		RPRM	NoPresent		PPARGC1A	NoPresent
SP7	NoPresent		CAMK2A	NoChange		SPARCL1	NoPresent
CDR2L	NoPresent		JAZF1	Down		TPRKB	NoChange
TYRO3	NoChange		CAMKK2	Down		NHSL1	Up
TRIP11	NoChange		SYN1	NoChange		TOR3A	NoPresent
CDC42EP1	NoPresent		CDC42EP3	Down		DECR1	NoPresent
FBXO7	NoChange		KCNH1	NoPresent		CRISPLD2	NoChange
PPP1R13L	NoPresent		ARHGAP15	NoPresent		GHR	NoPresent
TCF7L2	Up		SPINT2	NoPresent		METRNL	NoPresent
HIST1H2BC	NoPresent		DCN	NoChange		ADCYAP1R1	NoPresent
VPS37A	NoChange		EFNB2	NoChange		FZD7	NoChange
HS3ST1	Down		SIPA1L1	Up		RAPGEF3	Up
PCBP4	NoPresent		SLITRK4	Down		RLBP1	NoChange
SFTPC	NoChange		TRIM67	NoPresent		FNDC5	Down
HIST1H2BE	NoPresent		IL1RAPL2	NoPresent		PELI2	NoChange
PPFIBP1	NoChange		TASP1	NoChange		ARSK	NoChange
FBN2	NoPresent		TM6SF1	Down		WWTR1	Up
CC2D1B	NoPresent		NXPH3	NoPresent		ABHD1	NoPresent
THBS3	NoPresent		GRIA1	Down		CST3	NoChange
TIMP2	NoChange		SLC25A22	NoPresent		ACOT1	NoPresent
DOCK9	NoChange		ARHGAP6	NoChange		OSMR	NoPresent
PDK3	NoChange		ASNS	NoPresent		FBXO30	NoChange
GNA12	NoChange		MAP3K9	NoChange		ARHGAP5	NoChange
PAK1	Down		B3GALT2	Down		ETV5	Down
ZEB2	NoChange		FBXO41	NoPresent		MMD2	NoPresent
AFAP1L1	NoChange		ELMOD1	NoPresent		ZNRF3	Up
MYT1	NoPresent		STK32C	NoPresent		ANGPT1	NoChange
RND2	NoPresent		RPRML	NoChange		NMI	NoPresent
COL11A2	NoPresent		PRSS12	NoPresent		DBP	NoChange
GATM	Up		SYT5	Down		RORA	Down
ABCA2	NoChange		REM2	NoPresent		USP53	NoChange
GNG11	NoPresent		KLHDC8A	NoPresent		TULP3	Up
CREB3L2	NoChange		ATP2B2	Down		PLCE1	NoChange
FKBP15	NoPresent		MYO1B	Down		TPCN1	NoChange
PIGZ	NoPresent		HRK	NoChange		RDH10	NoPresent
RGS3	NoPresent		BASP1	NoPresent		FGFRL1	NoChange
TSSC4	NoPresent		CPLX3	Down		FARS2	Down
CD9	NoChange		NPY2R	NoChange		VCL	NoPresent
MTF1	NoChange		CADM3	NoChange		PRRX1	NoChange
SPSB1	NoPresent		MYH3	NoPresent		TIMP4	NoPresent
HR	NoChange		DNM1	NoChange		SCG3	NoPresent
B3GALT5	NoPresent		GPR135	NoPresent		PDGFD	NoChange
NINJ1	NoPresent		RGS7BP	Down		LFNG	NoPresent
OLIG1	NoChange		TTC9B	Down		SLC7A11	NoChange
ARPC1A	NoChange		SMS	NoPresent		STARD8	NoPresent
RNPEPL1	NoPresent		LY6E	NoPresent		DBX2	NoPresent
POU3F1	NoChange		GPR39	NoPresent		CNN3	Up
MTA3	NoPresent		ITPR1	Down		ABHD3	NoChange
FRMD4B	NoChange		STXBP1	NoPresent		DBI	NoChange
PDGFRL	NoChange		FGF14	Down		TBC1D10A	NoPresent
LINGO2	NoPresent		GNAL	Down		CHST7	NoChange
DIP2A	NoChange		MLLT11	NoPresent		VIM	Up
TNFAIP6	NoChange		TIAM1	NoChange		GSTK1	NoPresent
PDGFA	NoChange		COCH	NoChange		TMEM144	Up
DUSP10	NoPresent		PRKAR2B	NoChange		BOC	Up
SPATA13	NoChange		OGFRL1	NoChange		FMN2	NoChange
DICER1	Up		CACNB2	Down		ARHGAP12	NoPresent
FBXL5	NoChange		MYL4	NoPresent		TTYH1	NoChange
CDH6	NoPresent		CAMK1G	NoChange		AQP9	NoChange
HIP1R	Up		USP27X	NoChange		SLC26A6	NoPresent
FRYL	Up		NPNT	NoPresent		ZFYVE21	NoChange
QDPR	NoChange		HIVEP2	Down		NME7	Down
ELAVL3	NoChange		WDR37	NoChange		SH3PXD2B	NoPresent
SMURF1	NoPresent		TMTC4	NoChange		EIF4EBP1	NoPresent
ENTPD7	NoPresent		BTBD11	NoPresent		PRKCD	Down
TBC1D14	NoPresent		PTK2B	Up		NFIA	Up
COMMD9	NoPresent		GABRD	Down		EPDR1	NoPresent
JPH1	NoPresent		RIMS1	Down		SOCS3	NoChange
ADAM19	NoPresent		SMARCA1	NoChange		TANK	NoChange
NPB	NoPresent		NEFH	Up		UGP2	NoChange
GIPC1	NoPresent		BEX1	NoPresent		CLYBL	NoChange
RNF128	NoChange		NELL2	NoChange		LMCD1	NoPresent
RHOBTB3	Up		NRSN2	NoPresent		AHCYL1	Up
SNAP23	Up		PTHLH	NoChange		GADD45G	NoChange
CHMP1B	Down		GALNT9	NoPresent		ALDH6A1	NoChange
CSMD3	NoPresent		GPR85	NoChange		ANTXR1	NoChange
MDM2	NoChange		B4GALNT4	NoPresent		NOTCH1	NoChange
PPP3CB	NoChange		SNAP91	NoPresent		GABRB1	NoPresent
CYFIP2	NoPresent		SEZ6	NoPresent		TMEM176A	Up
FBP1	NoPresent		TMEM158	Down		EMP1	NoPresent
PDHX	NoChange		CACNA1G	Down		HSPB6	NoChange
SOX6	NoChange		SH2D5	NoChange		SALL3	NoChange
THNSL2	Up		RASGRP1	Down		PDLIM5	Up
DCPS	NoPresent		RIMBP2	Down		ZFP36L1	NoChange
SPECC1	NoChange		HPRT1	NoPresent		ADRA2A	Down
EDIL3	Down		SLC35F4	NoPresent		RAB13	NoPresent
EFHD1	Up		MAPK8IP2	NoPresent		FADS1	NoPresent
SLC10A7	NoPresent		NAV3	Down		HSPA8	NoPresent
CNTN2	NoChange		GABRA3	Down		PMP22	Up
ATG4C	NoChange		SLC17A7	Down		SLC12A4	NoPresent
PELI1	NoChange		USP15	NoPresent		IVD	NoPresent
DOCK6	NoChange		DLG2	NoChange		ZEB1	Down
SPAST	Down		DOC2B	NoPresent		TTC23	NoPresent
DEGS1	Down		CABP1	NoChange		FGF1	NoChange
DLL1	Up		SNX16	NoChange		PTCH1	Up
BCHE	Down		KCNA5	NoPresent		SNCAIP	NoPresent
LZTS2	NoChange		HAP1	NoPresent		PHKB	NoChange
REEP3	NoChange		RNF157	NoPresent		AFF1	Up
RNF13	NoChange		GNAZ	NoPresent		SLC2A12	NoPresent
SLC22A5	NoChange		AP1S3	NoPresent		MPP6	NoPresent
DIP2B	NoChange		RGS17	Down		SEC14L2	NoChange
PHC1	NoPresent		LANCL2	Down		PRELP	NoChange
CNTN3	NoChange		MMP17	NoPresent		PGM2	NoChange
DCTN4	NoChange		ST8SIA3	Down		CUEDC1	NoPresent
KIF13B	Up		CACNA2D1	Down		ADAMTS9	NoChange
ADI1	Up		SAMD12	NoPresent		TTC12	NoPresent
S100A3	NoPresent		NR4A2	Down		RAMP1	NoChange
SLC35A2	NoChange		LRP11	NoPresent		FZD9	NoPresent
DUSP7	NoChange		CNIH2	Down		BTG2	NoChange
RAP1GDS1	Down		KIF5C	Down		GBP3	NoPresent
YWHAQ	NoChange		TESC	NoPresent		RGL3	NoChange
CDYL	NoChange		CAMK2N2	NoChange		TMEM100	NoPresent
MTUS1	NoChange		PLK2	Down		LIN52	NoChange
CHFR	NoChange		ATP6V1B2	NoChange		CNTFR	NoPresent
GPR155	NoChange		CALM2	NoPresent		ELMO2	NoChange
DGAT2	NoPresent		SLC30A3	Down		PLCB3	NoPresent
ADAM9	Down		KCNIP2	NoChange		GLI2	NoPresent
WDFY1	NoChange		NPY5R	NoChange		GPR37L1	Up
GAB3	NoPresent		YWHAG	NoPresent		SNTA1	NoChange
WNK1	NoChange		MGST3	NoChange		RREB1	NoChange
ALAD	NoPresent		CYP26B1	Down		GPR146	NoPresent
BPGM	Down		FNBP1L	NoChange		CACHD1	NoChange
GPR176	NoChange		ACOT9	NoPresent		SPRED1	NoChange
ABCB4	NoPresent		NPY	Down		CTBS	NoChange
TMEM41B	NoChange		ENSA	Down		OAT	NoPresent
RHOU	Up		RAB40B	NoChange		ZHX3	NoChange
LDLR	NoChange		FGF12	Down		SESN3	Down
USP16	NoPresent		IGF1	Down		BCAN	Up
GNG12	Up		IQSEC3	NoChange		EPHB3	NoPresent
LATS2	NoChange		DPYSL3	NoChange		PHGDH	Up
PTK2	NoChange		PLXNA2	NoChange		HLF	Down
DUSP19	NoPresent		NTRK2	Down		HS3ST3B1	NoPresent
GMFB	Down		COBL	NoChange		TRIM47	Up
ITCH	NoChange		GUCY1B3	Down		AGPAT3	NoChange
MAN1A2	Down		WIPF3	Up		STK38L	NoChange
ELF1	NoChange		EPHA4	Down		IL6ST	Down
STEAP2	NoChange		TRO	NoChange		POU3F4	NoPresent
CACNB4	Down		MAPK8	Down		PRRX2	NoPresent
SLC31A2	NoChange		HERC3	NoPresent		SLC12A7	NoChange
MYO5A	Down		CNR1	Down		PSPH	NoPresent
APOOL	Down		STXBP5	Down		TMIE	NoPresent
SCCPDH	NoChange		RPH3A	Down		DOCK1	NoChange
PHLDA1	Down		PPM1E	Down		SDC2	NoChange
RAB32	NoPresent		B4GALNT1	NoPresent		PARVA	NoChange
MAPK8IP1	NoPresent		NTSR1	NoPresent		KCNG4	NoPresent
KCTD4	NoChange		ZMAT4	NoPresent		SMOX	NoChange
CDKN1C	NoChange		GMPS	NoChange		GPM6B	Up
GNB4	Down		FAT4	NoPresent		RHBDF1	NoPresent
SAMD4B	NoChange		LRRTM4	Down		DCXR	NoChange
FNTA	NoChange		SH3GL2	NoPresent		SALL1	NoChange
ALDH3B1	NoPresent		TRPC4	NoPresent		RGMA	NoChange
P2RY12	Down		TRPV2	NoPresent		SPRY2	NoPresent
HEATR5A	NoChange		JAKMIP1	NoChange		NPAS3	Up
VAMP3	Up		RAPH1	Down		ADCY2	Down
IPO13	NoPresent		RGS8	Down		WWC1	Down
LY86	NoChange		LRRTM3	NoPresent		HSPB8	Up
SPTLC2	NoChange		THSD7B	NoPresent		RHOQ	Up
NCBP2	NoPresent		DNM3	NoChange		TMEM176B	NoPresent
EHHADH	NoPresent		FOSL2	NoChange		NEK6	NoChange
DPY19L1	NoChange		ACSL4	Down		GJB2	NoPresent
GRIA4	Down		ADAMTS3	Down		F5	NoPresent
SLC29A3	NoPresent		MADD	NoPresent		FOXO1	Up
REEP5	Down		ARHGAP20	Down		SLC25A34	NoPresent
RAB21	NoChange		MAP4K5	NoChange		EVC	NoPresent
PRDX2	NoPresent		CHAC1	NoPresent		CPT1A	NoChange
HMG20A	NoPresent		CBLN2	NoPresent		MSI2	NoChange
GALNT10	NoChange		ZDHHC23	Down		PCDH10	Down
PCOLCE2	NoPresent		DBNDD1	NoPresent		INHBB	NoChange
NIPA1	NoChange		STK11	NoChange		KLF3	NoChange
CCNJL	NoChange		RAB3B	Down		INTU	NoChange
SHROOM3	NoChange		FBXL16	NoChange		LRRC8A	NoChange
LARP6	NoChange		CYGB	NoPresent		BCL6	Up
CPEB2	NoChange		ATP2B1	Down		METRN	NoChange
FAH	NoPresent		TMEM74	NoChange		LMNA	Up
RCVRN	NoPresent		RGS2	NoPresent		HUS1	NoPresent
DYNC1LI2	NoChange		PKIB	Down		SLC25A33	NoChange
TBL1XR1	Down		GRIP1	NoChange		IL18	NoPresent
ARHGEF2	NoChange		TMEM181	NoChange		GREB1	NoChange
NOL3	NoChange		SVOP	Down		GRTP1	NoPresent
PDE3B	NoPresent		PCDHB12	NoPresent		PLXNB2	NoChange
PHC2	NoChange		NRN1	NoChange		FMO5	NoPresent
PYCR2	NoPresent		BSN	NoPresent		SERPINH1	NoChange
SLC25A38	NoPresent		CD200	Down		KCNIP3	NoChange
APLP1	NoChange		YPEL1	Down		HHATL	Up
GALNT13	Down		TANC2	Down		KIF1B	Up
LDB3	NoChange		RGMB	Down		JAM2	NoChange
ELAVL1	NoChange		FRMD3	NoChange		NAT1	NoPresent
LAD1	NoPresent		KCNJ9	Down		CCDC122	NoPresent
RNF43	NoChange		MCF2L	NoChange		RCN2	NoChange
EXOC6B	NoChange		YKT6	Down		LDHB	NoPresent
S100B	NoChange		SOD2	NoPresent		PPP2R5A	NoPresent
DAZAP1	NoPresent		ZIC1	Up		PDGFRB	NoChange
ANKRD39	Down		NIPSNAP1	Down		SLC20A1	NoChange
DGKA	NoChange		CCDC120	NoPresent		CPNE3	NoChange
ATP6V0A2	NoPresent		PAQR9	NoPresent		ABAT	NoChange
SS18	NoChange		OLFM2	NoPresent		DDHD1	Down
SLC9A9	NoPresent		LONRF2	Down		GABRA2	NoChange
MVD	NoPresent		GRM2	Down		ARHGEF17	NoPresent
SDF2L1	NoPresent		GCNT2	NoPresent		NIPA2	NoPresent
EHD1	NoPresent		FBXL2	NoPresent		EFEMP2	NoChange
PDE4DIP	Up		DAPK1	NoChange		TRIP6	NoPresent
ENPP3	NoPresent		TSHZ2	NoChange		ENAH	NoChange
ABHD5	NoPresent		MKX	NoChange		POU3F2	NoChange
CCDC134	NoPresent		RYR3	NoChange		PFKFB3	Up
LAMP1	NoChange		PDXP	NoPresent		HIF3A	Up
CMTM5	NoChange		CHN1	NoPresent		SOX2	Up
APBB2	NoChange		CTXN1	Down		HRH1	NoChange
IL1A	NoPresent		CNTN3	NoChange		MAGI3	NoChange
VAT1	NoPresent		PCSK5	NoChange		PHYHD1	Up
CPD	Down		DMXL2	NoChange		SLC35D1	NoChange
SBF1	NoChange		INPP4B	NoPresent		MYO6	NoChange
FGD3	NoPresent		FBXW7	NoChange		SOX21	NoPresent
NFKBIB	NoPresent		THY1	Down		HADHB	NoChange
ENTPD5	NoChange		KIFC2	NoChange		NNT	Down
MAP4K4	NoChange		SGTB	Down		DAG1	NoPresent
ATP11A	NoChange		GNG3	Down		LOXL1	NoPresent
CHD7	NoChange		EXOC6	Down		ITGAV	Up
SMARCA5	NoChange		PRRG3	NoChange		CPXM1	NoChange
SEMA4C	NoPresent		RAB27B	Down		CABLES1	NoChange
L3MBTL2	Down		KLHL1	NoPresent		GRHL1	NoChange
UBL3	NoPresent		CACNG3	NoPresent		ANXA6	NoPresent
CYLD	NoPresent		ARMC8	NoChange		EML3	Up
MTMR2	NoChange		PODXL2	NoPresent		FBLN2	NoPresent
LRRC8D	NoChange		RPS20	NoPresent		DDIT3	NoPresent
FGF7	NoPresent		SGPP2	Up		CTSO	NoPresent
SEZ6L	NoChange		PTBP2	Down		MICALL2	Up
PIM3	NoPresent		CHL1	Down		SWAP70	NoChange
SSNA1	NoPresent		ZWINT	NoChange		TRPM3	NoChange
SC5D	NoChange		TMEM169	NoChange		ALDH2	Up
TRAK2	NoChange		GPRASP1	NoPresent		TIPARP	Up
SHKBP1	NoPresent		JAKMIP2	NoPresent		ARRB1	NoChange
PLEKHG1	NoChange		GTF2H5	NoChange		RNASET2	NoChange
CCDC86	NoPresent		ST6GAL2	Down		CHPT1	NoChange
PTPRO	Down		MAPT	NoChange		ZDHHC18	NoPresent
DLL3	NoChange		VASH2	NoPresent		MFHAS1	NoChange
TRADD	NoPresent		FGF13	Down		CTNND2	NoPresent
MBNL2	Down		CDKL1	NoChange		DHRS1	NoPresent
SH3GLB1	NoChange		RBM24	Down		METTL7A	Up
ARSB	NoPresent		WDR17	Down		PDCD4	NoPresent
SCAMP5	NoChange		COL8A1	NoChange		COX10	NoChange
NCOR2	NoChange		SCN8A	Down		NMB	NoPresent
PSMD6	NoChange		CDH7	NoPresent		PTGS1	NoPresent
CLIP3	Down		PPP1R13B	NoPresent		PEX11A	NoChange
H2AFJ	NoChange		CNIH3	Down		LHFP	NoChange
RAMP2	NoChange		CACNG2	NoChange		L2HGDH	NoPresent
HMBOX1	NoChange		MN1	Down		PFKM	NoChange
CHST5	NoPresent		HCRTR1	NoPresent		SYCP3	NoPresent
TMTC2	NoChange		ZRSR2	NoChange		SASH1	Up
RALGDS	NoChange		PPP3R1	NoChange		CREG1	NoPresent
HINT3	Up		DLEU7	NoPresent		PITPNC1	NoChange
NPAT	NoPresent		CADPS2	NoChange		PPIC	NoChange
DUSP15	NoPresent		CAMK1D	NoChange		TMEM44	NoChange
DST	Up		GJA5	NoPresent		E2F6	NoPresent
PKP4	NoChange		PKIA	NoChange		ETFA	NoChange
CCL3	NoPresent		SULF1	NoChange		LYPD6	NoPresent
KBTBD3	NoPresent		SLIT3	NoChange		NFATC1	NoChange
SLC25A1	NoPresent		INHA	NoPresent		NFE2L2	Up
EZH2	NoPresent		FLRT2	NoPresent		GM2A	NoChange
DYNLL1	NoPresent		DUSP14	NoPresent		ARHGAP18	NoChange
PTP4A1	Down		CRABP1	NoChange		DRP2	Down
ACAT2	Down		PGR	NoPresent		CGRRF1	NoPresent
DHX37	NoPresent		EPHA5	Down		CYP1B1	Down
MAST3	NoPresent		RAI14	NoPresent		SGPL1	NoChange
NCOR1	NoChange		PTPRN	NoChange		LRRK2	NoPresent
USP25	NoChange		OSBPL3	Down		NLN	NoChange
RBBP4	NoChange		EVL	NoPresent		GSTT1	NoPresent
PDE7A	NoChange		REEP1	Down		LTBP1	NoChange
EIF5A2	NoChange		RAB3A	NoPresent		ZBTB20	Up
SLC9A3R2	NoPresent		WNT9A	NoPresent		ADD3	Up
TMEM40	NoChange		LRRTM1	Down		TSC22D3	NoChange
GKAP1	Up		GRIA2	NoChange		ECHS1	NoPresent
SEMA4F	NoPresent		TARDBP	NoPresent		SPSB4	NoPresent
RAPGEF1	NoPresent		ARHGAP25	NoChange		CAMK2D	NoChange
MGAT3	NoChange		NETO2	Down		NEBL	NoChange
ULK2	NoChange		CHCHD6	NoChange		IER2	NoChange
USP6NL	NoPresent		FANK1	NoPresent		CRYZ	Down
MBOAT1	NoPresent		CSRP2	Up		TRAF3	NoPresent
SCRIB	NoChange		NR4A3	Down		KCTD5	NoPresent
EN2	NoPresent		TUBG2	NoPresent		LACTB2	NoChange
RAPGEF5	NoChange		MAST1	NoChange		GNAO1	NoChange
MAP3K11	NoPresent		GRM5	NoChange		EFHD2	Up
SH3D19	NoChange		GSPT2	NoChange		KCNK2	NoPresent
MFSD3	NoChange		CRHBP	Down		FCGRT	NoChange
ADAM12	NoPresent		ADARB2	NoChange		ARID5A	Up
SCFD1	NoChange		ABLIM1	NoChange		H2AFV	NoChange
PROX1	NoChange		PDZD2	NoChange		ISLR	NoPresent
ILF3	NoChange		FAIM2	NoPresent		PTAR1	NoChange
GBA	NoPresent		TMEM132A	NoChange		NEK8	NoPresent
HIPK2	Up		CPLX2	NoChange		AMOTL1	NoChange
MAN2B1	NoPresent		SESTD1	NoChange		PFN4	NoPresent
ENOPH1	Down		PPP1R14C	Down		GSTM5	Up
TPM1	Down		SSTR3	NoPresent		RBL1	NoPresent
ATP9A	NoPresent		SLC7A4	NoPresent		PMM1	NoPresent
CTSL	NoPresent		CNTN6	NoPresent		GABBR1	NoPresent
RNF135	Up		HTR3A	NoPresent		CRLF3	NoPresent
TMEM87B	NoChange		SYT13	Down		CDKN2C	Up
ABCC1	NoPresent		RBMS3	NoChange		DLG5	NoPresent
ETV6	NoChange		KCNJ3	Down		SLC25A20	NoChange
USP20	NoPresent		SNCB	NoPresent		CLCC1	NoChange
MAP4K5	NoChange		EFNA5	NoChange		PANK2	NoChange
GADD45GIP1	NoPresent		BAIAP3	NoChange		CAV2	NoChange
ARRDC3	NoChange		OPN3	NoChange		KLF9	Down
VKORC1	NoPresent		RASGEF1C	NoPresent		NXT2	NoChange
LBR	NoChange		LRRC4C	Down		SIRPA	NoChange
RAB39B	Down		KIF3B	Down		TXNDC9	NoPresent
STARD3	NoPresent		DLG3	Down		P4HA2	NoPresent
YTHDF3	Down		EGR2	Down		SPAG1	NoPresent
INPPL1	NoChange		PNCK	NoPresent		ARHGEF4	NoChange
NAV1	NoChange		THOC1	NoPresent		CTBP2	NoChange
DUSP16	NoChange		MYH10	NoChange		NUDT7	NoPresent
SLC7A6OS	NoPresent		CPNE8	NoChange		MID1	NoChange
PARP1	NoPresent		MAP3K5	NoChange		AZIN1	Down
DACT3	NoChange		GPR26	Down		BTG1	NoChange
BICD2	NoChange		PRKCH	NoChange		BLVRB	NoPresent
GRAMD3	Up		LYPD1	NoChange		SMPD2	NoPresent
HMGCS1	Down		S100A10	NoChange		KALRN	Down
TXLNA	NoPresent		DIRAS1	NoChange		PLN	NoChange
RAB8B	Down		RGS11	NoChange		FZD4	NoPresent
UNC5C	NoChange		CLIC6	NoPresent		ZBTB41	NoChange
ITPK1	NoPresent		VWC2	NoPresent		COL4A4	NoPresent
LZTFL1	Down		TLN1	Up		BMP7	Up
LLGL1	Up		TRIM66	NoChange		HEY1	NoPresent
PXN	NoChange		NBEA	Down		COPZ2	NoPresent
RNASEH2C	NoPresent		TRPC5	NoPresent		NPR2	NoPresent
TBC1D15	NoPresent		CECR6	Down		DGKB	Down
RIOK2	NoPresent		SIDT1	NoChange		AMMECR1L	NoPresent
DUSP26	NoPresent		PLXND1	NoPresent		PTN	NoChange
ACSS2	NoPresent		CALM3	NoPresent		LGALS3BP	Up
SCN8A	Down		ESRRG	NoChange		MID1IP1	Up
CREBZF	NoChange		ARMCX1	NoChange		HSDL2	NoChange
TMEM19	NoChange		NAP1L3	NoPresent		TSPAN12	NoPresent
TBC1D16	NoChange		RUFY2	NoChange		PHYH	NoPresent
NUDT8	NoPresent		RGS19	NoPresent		AAK1	Down
DAAM1	NoChange		TTL	Down		MTHFD1	NoPresent
PPP2R2A	NoChange		STMN1	NoChange		NR4A1	Down
TLE6	NoPresent		CEND1	NoPresent		SFXN1	NoChange
NUDT16	NoChange		DPP6	NoChange		OTX1	NoPresent
PLEKHF1	NoPresent		MYO5A	Down		DUSP1	NoChange
GPR34	NoChange		BDNF	Down		LOXL3	NoPresent
LTV1	NoPresent		NEDD4L	Down		CASKIN1	NoPresent
CFL2	NoChange		CIAPIN1	Down		UBIAD1	NoChange
KLHL17	NoPresent		CMAS	Down		PANK1	NoPresent
ORMDL2	NoChange		SFRP4	NoPresent		WNK2	NoPresent
TMEM33	NoChange		MKRN3	NoPresent		VEGFB	NoChange
ARHGAP12	NoPresent		KCND2	Down		CSDC2	NoChange
PRIMA1	Up		KIF3A	NoChange		RAB30	NoChange
PANX1	Down		KCNMB4	NoChange		RRM2	NoPresent
SSPN	Up		XKR6	NoPresent		RASA3	NoChange
PAFAH1B1	Down		YWHAH	NoChange		CHST1	NoPresent
ALDH9A1	NoChange		SCN4B	NoChange		SLC25A42	NoPresent
BAZ2B	Up		RAB6B	Down		IFITM2	NoPresent
MTMR7	Down		ATRNL1	Down		FUT9	NoChange
EPHB1	NoChange		TACC2	NoChange		TRIM37	NoPresent
RBM39	NoChange		SPRYD3	NoPresent		CFLAR	NoChange
PTPRJ	NoPresent		NCDN	NoChange		FGD4	Up
DLG1	Down		AKT3	Down		HDAC8	NoPresent
P2RX4	NoPresent		PROKR2	NoPresent		SMPDL3B	NoPresent
GAL3ST4	NoPresent		ST3GAL5	NoPresent		ALDH5A1	Down
RNASEH2B	NoChange		ALDH1B1	NoPresent		EMID1	NoChange
LRRTM2	NoPresent		LMTK2	NoChange		ASB6	NoPresent
ANKIB1	NoChange		LHX9	NoPresent		LYRM4	NoChange
MPP5	NoChange		CITED2	Down		CAPN2	Up
SLC35A5	NoPresent		FOXG1	NoPresent		TMEM129	NoChange
BMP2	NoChange		SLC2A13	Down		TPMT	NoChange
GART	NoChange		SS18L1	NoPresent		FARP1	NoPresent
INTS4	NoPresent		GRIA3	Down		ACADM	NoPresent
DHCR24	NoPresent		HK1	NoPresent		TCN2	NoPresent
SETDB2	NoPresent		GOT1	Down		PTTG1IP	Up
GNL2	NoPresent		CGREF1	NoPresent		CTDSPL	NoChange
NCAM1	Down		TRIM32	Down		PRC1	NoChange
VLDLR	Down		CACNB4	Down		PARP12	NoPresent
ATP8B1	Up		PNOC	Down		NGEF	Down
STARD9	Up		TMEM41A	NoPresent		CTTN	NoChange
AGPS	Down		MAF	NoChange		RUFY3	NoChange
ACSL3	NoChange		RAB26	NoChange		LRP1	NoPresent
GINS4	NoPresent		MAPK10	Down		CCDC18	NoPresent
FKBP1A	Down		LRRFIP1	NoChange		ELAVL1	NoChange
ABHD4	NoPresent		PPP2R5C	Down		ITPKC	NoChange
STX6	NoChange		CREG2	Down		ITPKB	Up
PSMD11	NoPresent		B4GALT5	NoPresent		COL23A1	NoPresent
USP39	NoPresent		PIP5K1C	NoPresent		MBOAT2	NoPresent
EIF2AK3	NoPresent		SSX2IP	Down		ELOVL5	NoChange
POP4	NoChange		TACR3	NoPresent		CHD1	NoChange
APP	NoChange		PJA2	NoPresent		UNC13C	Down
MRPS7	NoChange		KLF5	NoPresent		DBT	NoChange
LRRC61	NoPresent		DTL	NoPresent		SOD3	NoChange
MON2	NoPresent		WDR47	NoPresent		CIB1	NoPresent
WDSUB1	NoChange		EGFL7	NoPresent		SUOX	NoPresent
STEAP1	NoChange		WDR6	NoChange		ADAMTS5	NoPresent
JARID2	NoChange		KCNMB2	NoChange		CCDC3	NoChange
SCAMP2	NoChange		IMPDH1	NoPresent		TTF2	NoPresent
NR2C1	NoChange		ASTN2	NoChange		SLC6A1	NoPresent
APPBP2	NoChange		CHRM1	Down		CD247	NoPresent
GPC1	NoPresent		KCNAB2	NoChange		CD151	NoChange
ZFAND3	NoPresent		ACSL5	NoPresent		BBOX1	Up
PLEKHA8	NoPresent		CD34	NoPresent		GALM	NoPresent
SIAH2	NoChange		FRY	Down		CTNNBIP1	NoPresent
SNX13	Down		DYRK2	Down		MEF2D	NoChange
RALGPS1	NoPresent		SGIP1	Down		PTER	NoChange
DAPK2	NoPresent		ACVR1B	NoChange		DOCK7	NoChange
RBM4B	NoPresent		SLC2A6	NoPresent		PLEKHF2	NoChange
EDEM1	NoPresent		LST1	NoPresent		MRPS14	NoPresent
TPST1	NoPresent		LRFN2	NoChange		SMAD5	Up
SGCB	Down		CRYM	Down		ACTB	NoPresent
CSF1	NoPresent		EEF1A2	NoPresent		GLB1L	NoPresent
ACY3	NoPresent		GABARAPL2	NoPresent		ZAP70	NoPresent
SASS6	NoPresent		SERGEF	NoChange		CAMK2G	NoChange
PDE4B	Down		GRASP	NoPresent		SKAP2	Down
TMEM30A	Down		STRBP	NoChange		APLN	NoChange
FARP2	NoPresent		SLC9A5	NoChange		PPM1M	NoPresent
TRNT1	NoChange		AKAP6	NoChange		LRP10	NoChange
SEC24A	NoPresent		SYNJ1	Down		EPHX1	Up
KIF21A	NoChange		ARF3	NoChange		LIX1L	NoChange
M6PR	NoChange		CCDC112	NoPresent		ARL6IP6	NoChange
FMNL2	Up		NPTX2	Down		HIBADH	NoChange
IAH1	NoChange		ADCY5	NoPresent		FXN	NoPresent
PCGF3	NoChange		TSPAN13	NoPresent		ESPL1	NoPresent
PDCD6IP	NoChange		DUSP4	NoChange		EPAS1	NoChange
SPATA2	NoPresent		MOAP1	NoChange		RARRES2	NoPresent
EFNA1	Up		RANGAP1	NoChange		GGNBP1	NoPresent
BZW1	Down		AP2A2	NoPresent		HSD3B7	NoPresent
ONECUT2	NoPresent		DNAJB5	Down		DAB1	Down
GSPT1	Down		RUFY3	NoChange		LGR6	NoPresent
EDEM2	NoPresent		MEF2A	NoChange		SOX5	NoChange
CTR9	NoPresent		MAPK11	NoChange		NIP7	NoPresent
SI	NoPresent		SACS	NoPresent		CTSF	NoPresent
OMG	NoPresent		OGN	Down		CRTC3	NoChange
CAPZA1	NoPresent		NXPH1	Down		RYK	NoChange
PDE6D	NoPresent		CPNE7	NoPresent		HMGCS2	NoPresent
CCNY	Down		ISYNA1	NoChange		LRTM2	Down
PPFIBP2	NoChange		LMO4	Down		B4GALT4	Up
RBM28	NoPresent		LYNX1	NoChange		JUNB	NoChange
MARCKS	NoChange		PPP2R2C	Down		CDH2	NoChange
TM2D3	NoChange		SLC22A3	NoPresent		AIFM2	NoPresent
IPPK	NoPresent		ZIK1	NoPresent		ATF3	NoChange
MAPK6	NoPresent		SORCS3	NoPresent		DDT	NoPresent
MRPL54	NoPresent		SLC39A10	NoChange		MYH14	NoPresent
RDX	Up		HPCAL1	NoChange		DENND4C	Up
MAPK3	NoPresent		ARMCX2	NoChange		HYAL1	NoPresent
ELMO1	NoChange		FLRT3	NoChange		CYFIP1	NoPresent
ARFIP1	NoChange		FBXO45	NoChange		CTSZ	NoPresent
DOCK4	NoPresent		RHOBTB1	NoChange		JUN	NoChange
BMP2K	NoChange		MARK1	Down		CS	NoPresent
GTF2H1	Down		C1QL3	NoPresent		EPS8	NoChange
TM9SF3	NoChange		PNPO	NoChange		KIF11	NoPresent
S100A13	Up		CTNNA2	NoPresent		USP2	NoChange
PLOD2	Up		ADSS	NoPresent		NRXN1	Down
ORAOV1	NoPresent		RBM43	NoPresent		MXRA8	NoPresent
SCRN1	NoPresent		NOL3	NoChange		RDM1	NoPresent
C1GALT1	NoChange		ACTR3B	Down		MID2	NoPresent
RASL12	NoPresent		NUCB2	NoChange		TMEM55A	NoChange
DUSP28	NoPresent		KHDRBS3	NoChange		ASRGL1	NoChange
ERBB4	NoChange		MAP3K12	NoPresent		TBCEL	NoChange
FBXO8	NoChange		SFXN3	NoChange		MSRB2	NoPresent
MBIP	NoPresent		RIC8B	NoPresent		AMPD2	NoPresent
ACLY	NoChange		NMNAT2	Down		SFRP1	NoChange
STAM	NoChange		SUB1	Down		AGPAT5	NoPresent
MAP3K7	NoChange		B4GALT6	Down		TPP1	Up
ST3GAL6	NoChange		LRRC3B	NoChange		PTPN21	NoChange
RHOA	NoChange		UGCG	NoChange		NT5DC2	NoChange
MLH1	NoPresent		RHBDL1	NoPresent		S100A4	NoChange
YIF1A	NoPresent		ATXN1	Down		TNFAIP2	NoChange
PIP5K1A	NoChange		AHI1	NoChange		FDX1	NoChange
ZADH2	NoChange		IVNS1ABP	NoChange		PTPN12	NoChange
STARD3NL	NoPresent		SYNPO	NoChange		CCDC85A	Down
HMOX2	NoChange		CACNA1C	NoPresent		PRDM5	NoPresent
OSBPL1A	NoChange		PCBP3	NoPresent		TAGLN	Down
FOXN2	NoChange		ESR1	NoPresent		DYNLRB2	NoChange
SLC38A2	NoChange		AP1S2	NoChange		FOXRED2	NoChange
FZD5	NoPresent		SH3YL1	NoPresent		MIB1	Down
TRIO	NoPresent		SNX10	Down		KIF1C	Up
ST7L	NoPresent		ATP6V0A1	NoChange		CBR4	NoChange
SLC35E3	NoPresent		BEX2	NoPresent		NR2F1	NoPresent
SYNPO	NoChange		PTGS1	NoPresent		PDE8B	NoChange
RPS27	NoChange		GUCY1A3	Down		MANSC1	NoChange
ILVBL	NoChange		EPHB2	NoPresent		HIBCH	NoChange
FSCN1	NoChange		MGAT5B	NoPresent		NQO2	Up
ABLIM2	NoChange		TSPYL1	NoChange		IFITM3	Up
PATZ1	NoChange		KCNB1	Down		SAMD14	NoChange
RAB10	Down		GDAP1L1	NoPresent		HSD17B11	NoPresent
FDPS	NoPresent		TIAM2	NoChange		HMGCS1	Down
TMEM106B	NoChange		DLGAP4	NoChange		TMEM38B	NoChange
LRRC28	NoPresent		GRIK1	Down		CCDC90B	NoChange
INTS6	NoChange		KIF3C	Down		CEBPB	Up
NCALD	Down		PRKAB2	NoChange		TMC7	NoPresent
SRFBP1	NoPresent		VAV2	NoPresent		MXI1	NoChange
MAPRE2	NoChange		FEZF2	NoChange		GALNT1	NoChange
IARS	NoPresent		USP9X	NoPresent		CLIC1	NoPresent
PARL	NoPresent		BID	Down		LSAMP	NoChange
APBB1	NoPresent		ATF2	Down		FREM2	NoPresent
CCT4	NoPresent		UBE2N	Down		TRIB2	Down
CPSF2	NoPresent		ME3	NoChange		LRP8	Down
TYROBP	NoChange		PRPS1	Down		RB1	NoChange
PPM1L	Down		TTC3	NoPresent		SAP30	NoChange
HIST1H1C	NoPresent		RTN1	NoChange		POLR3H	NoPresent
CDK5	NoPresent		NIP7	NoPresent		CCDC25	NoPresent
ZSWIM6	NoPresent		KIF2A	Down		NFIB	NoChange
CTSA	NoPresent		ZNRF2	NoPresent		NTRK3	NoChange
SCRN3	Down		PJA1	NoPresent		GABPA	NoPresent
ATP8A1	NoPresent		CAMSAP1	Down		STXBP4	NoPresent
SORCS1	NoChange		ATP6V1C1	Down		BCKDHA	NoPresent
COMMD1	NoPresent		TCEAL3	NoChange		AKNA	NoPresent
SOCS6	NoChange		DGKK	NoPresent		PLCD1	NoPresent
CLN5	NoChange		PRKAA2	NoChange		NXN	NoPresent
ZBTB8OS	NoChange		PACS1	NoPresent		ATAD2	NoPresent
TBC1D5	NoChange		MAPK1	Down		SPRED2	NoChange
PVR	NoPresent		RASL11B	NoChange		B3GALT1	NoPresent
SLC16A7	NoChange		GPRIN1	NoPresent		CDC42BPG	NoPresent
ZFP14	NoPresent		NCAM1	Down		KLHL25	NoPresent
TBC1D23	NoPresent		BOK	NoChange		PLEKHO1	NoPresent
SYMPK	NoChange		INPP5F	NoPresent		SNED1	NoChange
AACS	NoChange		USP46	Down		SLC33A1	NoChange
SYNCRIP	NoChange		SORBS2	NoChange		OTX2	NoPresent
TFDP2	NoChange		GLCCI1	NoChange		TEKT4	NoPresent
ATRN	NoChange		MPP3	NoPresent		QPCTL	NoPresent
SYNGR1	NoChange		SPOCK3	NoChange		CD164	NoChange
GFRA1	NoChange		RAB11FIP5	NoPresent		ATF1	NoChange
GRHPR	NoChange		NAPG	NoChange		SPIN1	NoChange
RAP1GAP	NoChange		CAMK2D	NoChange		GLO1	NoPresent
GOLGA7	NoChange		RTN2	NoPresent		ETFDH	NoChange
HIST1H3A	NoPresent		NEGR1	Down		MR1	NoPresent
POLR2A	NoPresent		BCAS2	NoPresent		ADCY8	NoChange
STXBP2	NoPresent		PDE4D	NoChange		AMHR2	NoPresent
ACTL6A	NoPresent		L3MBTL3	NoPresent		FUCA1	NoPresent
ACVR2B	NoPresent		SCG5	NoPresent		S100A1	Up
PAK4	NoPresent		RERG	NoChange		BAG3	Up
GTF2F2	NoPresent		AP3B2	NoPresent		ADRB1	NoChange
BET1	NoPresent		CDKN1A	NoChange		NUDT12	NoChange
SLC43A2	NoChange		PITPNM1	NoChange		PCDH20	NoPresent
EPRS	Down		FOXJ3	NoChange		CYBA	NoChange
UCKL1	NoChange		MEF2D	NoChange		GNAI2	NoChange
TMED10	NoChange		TSHZ3	NoPresent		SERPINE2	NoChange
TRIP12	NoPresent		CLIP1	Down		NR3C2	NoPresent
PLOD3	NoChange		TNNC1	NoPresent		STAT3	NoPresent
CCNK	NoChange		MAT2A	NoChange		GSTO2	NoChange
ZC3H7A	NoPresent		USP14	NoChange		SLC20A2	NoChange
RHOF	NoPresent		ETS2	NoChange		LAPTM4A	NoChange
PLCH2	NoPresent		ACVR2A	NoChange		ARX	NoChange
ELOVL4	NoPresent		ZYG11B	NoChange		CDC25B	NoPresent
CLK4	NoChange		PPM1A	Down		TNFRSF1A	NoChange
UBE2J2	NoChange		PITPNM3	NoChange		NLRX1	NoPresent
RCBTB1	NoChange		PHTF2	NoChange		PER3	NoChange
EHD3	NoPresent		GGA2	NoChange		PROS1	NoPresent
TAF11	NoChange		OSBPL6	NoChange		MICAL1	NoPresent
CRTAC1	Down		CHODL	NoPresent		LMAN1	NoPresent
TESK2	NoChange		GPR61	NoPresent		ARHGEF19	NoPresent
HERPUD2	NoChange		RNMT	NoPresent		PKD2	NoChange
DNAJC19	Down		ST8SIA1	NoChange		ASTN1	NoPresent
MIF4GD	NoChange		PSD	NoChange		DEXI	NoPresent
ANKRD49	NoPresent		GARNL3	NoPresent		ECHDC2	Up
VPS54	NoPresent		ATP6V1D	NoChange		POU3F3	NoChange
B3GAT1	NoPresent		PTPN3	NoChange		CTDSP1	NoPresent
ASXL3	NoChange		XPR1	NoChange		FNDC3B	NoChange
BICC1	NoPresent		CACNG5	NoPresent		PIGS	NoPresent
KIF5B	NoChange		ANXA7	NoPresent		LAP3	NoPresent
ABCB10	Down		RARB	Down		GPT2	NoPresent
DTX1	NoPresent		NCALD	Down		STARD5	NoPresent
CD47	Down		CNNM1	NoPresent		TTYH3	NoPresent
CD53	NoChange		KHDRBS2	NoChange		LRBA	NoPresent
ARHGEF7	Down		SERBP1	Down		FDXR	NoPresent
MOSPD2	NoChange		TMEM87B	NoChange		ANKRD6	Down
ZBTB7B	NoPresent		LMO1	NoPresent		BCKDHB	NoPresent
TTLL5	NoChange		YPEL4	NoPresent		LTBP3	NoChange
ZCRB1	NoPresent		FGD5	NoPresent		CCDC102A	NoPresent
ST8SIA3	Down		PITPNA	Down		NR3C1	Down
P2RY13	NoChange		ICA1	NoChange		CHST11	NoChange
FKBP9	NoPresent		DBN1	NoPresent		ALCAM	NoChange
PAFAH1B2	NoPresent		CELSR2	NoChange		STOM	Up
KTN1	NoChange		PAPPA2	NoPresent		G0S2	NoPresent
SPHK2	NoPresent		CHORDC1	NoChange		RCBTB2	NoPresent
SEL1L	NoChange		SEZ6L2	Down		KLF4	Down
RPIA	NoPresent		DHX57	NoPresent		STT3B	NoPresent
TCTA	NoPresent		SUSD2	NoPresent		PTPN13	Up
MED31	NoChange		HIVEP3	NoChange		PNPLA2	NoChange
RPGRIP1	NoPresent		TBPL1	NoChange		ZMPSTE24	NoPresent
YWHAE	Down		PPARGC1B	NoChange		GPD1	NoChange
SRI	NoChange		TCF20	NoPresent		ST3GAL2	NoChange
NSD1	NoChange		PTPRR	Down		HMGB2	NoChange
UBE2J1	Down		TTC19	NoChange		RIN2	Up
RAB14	NoChange		PLXNC1	NoChange		EVI5	NoChange
PACSIN2	NoChange		ST8SIA6	NoPresent		CCND3	NoChange
TMEM181	NoChange		UBE2D3	NoPresent		TMTC3	Down
IMP3	NoChange		TBC1D9	Down		SEMA6D	NoChange
NIPSNAP3A	Down		SLC7A3	NoPresent		ARHGEF12	NoChange
KPNB1	Down		SSBP3	NoChange		ACP2	Down
MARCKSL1	NoChange		DCUN1D5	Down		DNAJC19	Down
CADM4	NoChange		TNIK	NoChange		CDK5RAP2	NoChange
S100A16	NoPresent		RPS6KA2	NoChange		RBBP9	NoChange
USP18	NoPresent		NECAP1	Down		RHCG	NoPresent
CDV3	NoChange		KLHL29	Down		TEX9	NoPresent
MALAT1	NoChange		PAIP1	NoChange		SLC39A14	NoChange
RPS6KB1	NoChange		PLVAP	NoPresent		ST5	NoChange
SPATA6	NoChange		CHRNB2	NoPresent		BTD	NoPresent
LPGAT1	Down		ZBTB10	NoChange		PHYHIPL	NoPresent
IQCE	NoPresent		CARD10	NoChange		ASPM	NoPresent
PSME4	NoChange		HOMER1	Down		PTS	NoChange
SGCE	NoPresent		MAP2K4	Down		PTPRT	NoPresent
LRRC1	Up		SP4	NoPresent		SALL2	NoPresent
PIK3C2A	Up		RGS10	Down		GRINA	NoPresent
ATG4A	NoPresent		BAG4	NoChange		LNPEP	NoChange
SDF4	NoChange		NKRF	NoPresent		TAGLN3	NoChange
BRDT	NoPresent		PLD3	NoPresent		NT5DC3	NoPresent
TAF9B	NoPresent		XKR4	Down		PIPOX	Up
GPR137B	NoChange		PCMT1	Down		PTPN2	NoChange
CDC42SE2	Down		ARMCX4	Down		DOCK11	NoPresent
RNF7	NoPresent		CXXC4	NoChange		BTBD7	NoChange
INTS7	NoPresent		RNF11	NoChange		ZSWIM6	NoPresent
ORMDL1	Down		CALM1	NoChange		KCTD1	NoPresent
DNAJA2	Down		AGTPBP1	NoChange		NUDT6	NoChange
REXO2	NoChange		MOXD1	NoChange		TCF3	NoChange
MRPL53	NoPresent		NDRG3	Down		CNTNAP2	NoChange
GGPS1	NoPresent		PLCB4	Down		TJP2	Up
RBL2	NoChange		TBC1D24	NoChange		AK3	NoChange
RER1	NoPresent		THBS2	NoChange		PTPRF	NoChange
ROCK1	NoPresent		KCNH2	NoPresent		MSX1	NoChange
MRPL48	NoPresent		GNB5	Down		DCTD	NoChange
PHACTR3	NoPresent		NDN	Down		CMYA5	NoChange
CLMN	Up		RIN1	NoPresent		KLF12	NoChange
ILK	NoPresent		CABLES2	NoPresent		SLC3A2	NoPresent
FNIP1	NoChange		NANP	NoPresent		TTC32	NoChange
DNM3	NoChange		DOCK3	Down		GPR19	NoPresent
METTL8	NoChange		BRD8	Up		ALDH16A1	NoPresent
STX17	NoChange		HTR7	NoPresent		SLC25A5	NoPresent
NLK	Down		FLNB	NoPresent		AMPD3	Up
MRPL14	NoPresent		NCOA7	NoPresent		PPP1R1A	NoChange
SLC27A4	NoPresent		RTN4RL2	NoChange		ACADVL	NoChange
ARIH1	Down		GLCE	Down		SCRG1	NoChange
UBQLN1	NoChange		LRRC3	NoPresent		NAT2	NoPresent
LSM3	NoPresent		OSBPL5	NoPresent		SAMD9L	NoPresent
ETV1	Down		PNMA1	NoChange		RSPO3	NoPresent
DDX54	NoChange		MBD5	NoChange		NR1D2	NoChange
TRPM7	NoChange		HAS3	NoPresent		FAT1	Up
CRLF3	NoPresent		NOVA2	NoChange		UGDH	NoPresent
MTMR4	NoPresent		KLHL8	Down		MTFR1	NoPresent
ZFYVE26	NoPresent		GNAQ	NoChange		MFNG	NoChange
USP36	NoChange		GAB2	NoChange		FRRS1	NoPresent
TRUB2	NoPresent		CCNC	NoChange		CCDC34	NoChange
JMY	NoChange		RIMS3	NoChange		ECHDC1	Down
MKRN1	NoChange		SP8	NoPresent		P2RX7	NoChange
TCF12	NoChange		FRAT2	NoPresent		TLR6	NoPresent
KIF5A	NoChange		R3HDM1	Down		DPP7	NoChange
NEK3	Up		HAPLN4	NoChange		WNT7B	NoPresent
CAP1	NoPresent		WNT4	NoPresent		RAB34	NoPresent
YY1	NoChange		AR	NoChange		PRNP	Down
CSTB	NoPresent		PCDH19	Down		FADS6	NoPresent
PAWR	NoChange		CRIM1	NoChange		NUDT9	NoPresent
ASB1	NoPresent		UBE2W	Down		ARNTL	NoChange
DLGAP2	NoChange		CDH22	NoPresent		FMO2	NoChange
NUDT16L1	NoPresent		PPFIA4	NoChange		PLSCR1	Up
AP3M1	NoPresent		ELP3	NoPresent		FBXO44	NoPresent
TMEM134	NoPresent		IRAK1BP1	NoPresent		MFN1	NoChange
WASF2	Up		AFF3	NoChange		PNRC2	NoPresent
COG4	NoPresent		STXBP5L	NoChange		STAT5B	NoChange
KIF13A	NoChange		EPHB6	NoChange		KRCC1	NoChange
HDAC5	NoPresent		CLDN2	NoPresent		CCDC51	NoPresent
COBLL1	NoPresent		AMPH	NoPresent		SPARC	NoChange
CCNDBP1	NoChange		REEP2	NoPresent		DMRT3	NoPresent
ARL2BP	NoPresent		MSRA	NoChange		DSN1	NoPresent
FEZ1	NoChange		KBTBD7	Down		HGF	NoPresent
PROM1	NoChange		MAGEE1	NoPresent		XPR1	NoChange
EGFLAM	NoPresent		APPL1	NoChange		LASP1	NoPresent
PUS7L	NoPresent		TRIM3	NoChange		ESCO1	NoChange
NCOA3	NoChange		CTTNBP2	NoPresent		DZIP1L	NoPresent
ADAMTSL4	NoChange		SPIN1	NoChange		CRTAP	NoChange
LMAN1	NoPresent		THUMPD1	NoPresent		TRAK1	NoPresent
RAD1	NoChange		BRSK2	NoChange		ERBB2	NoChange
PCP2	NoPresent		SEMA3E	NoChange		MAFF	Up
GOLGA4	NoChange		RASSF3	NoPresent		MACF1	Up
CALU	Down		ARL15	NoPresent		KCNJ10	Up
DUSP11	NoPresent		PPP3CA	NoChange		LYN	NoChange
VANGL1	NoPresent		ABCC8	NoChange		TNS1	Up
FGFR1OP2	Down		PQLC1	NoPresent		NFKBIA	Up
BACH2	NoChange		CCDC9	NoPresent		SH3BGRL	NoChange
ERH	NoPresent		ANKRD12	Down		TMEM136	NoPresent
PTPN11	Down		USP11	NoPresent		GABRA4	Down
GCLC	NoChange		PTEN	Down		PEA15	NoChange
PSKH1	NoPresent		JPH3	NoChange		VASN	NoChange
DNAJA4	Down		GRM8	NoPresent		TTC8	NoChange
SLC35A3	NoChange		SHOC2	NoPresent		HIST2H2BE	NoChange
DNAJC16	NoPresent		MAPKBP1	NoChange		NADK	NoPresent
CATSPER2	NoPresent		BTBD10	NoChange		CLTC	NoPresent
MPPE1	NoPresent		FHL2	Down		PBX1	NoChange
ARVCF	NoPresent		CCDC106	NoPresent		COTL1	Up
TBC1D9B	NoPresent		DLAT	Down		DPP8	Down
VPS36	NoChange		EPHA8	NoPresent		CPT2	NoChange
GNG4	Down		HSPA12A	NoChange		ATE1	NoPresent
PCDHB10	NoPresent		TFPI	NoPresent		SKIV2L2	NoPresent
HEXB	NoPresent		KCNK12	NoPresent		IRF2BP2	Up
PAPSS1	NoPresent		MTMR7	Down		NGLY1	NoPresent
RNF141	NoChange		SMARCA2	Down		CSPP1	NoChange
CYB5B	NoChange		NANOS1	NoPresent		CNNM3	NoPresent
HDAC1	NoChange		PGRMC1	Down		ITIH3	NoPresent
CDCA8	NoPresent		CSNK1G1	NoPresent		MCCC1	NoPresent
PRKG2	NoChange		CACNB1	Down		SYT12	NoChange
DERA	NoPresent		COL6A1	NoChange		F2R	NoPresent
TIAL1	NoChange		RND1	NoPresent		PCCA	NoPresent
C1GALT1C1	NoPresent		RXRG	NoPresent		WIPI1	NoChange
TBC1D10B	NoPresent		OTUD7A	NoChange		HSD17B10	NoPresent
KIF1A	NoChange		NUCKS1	NoChange		PHF21A	NoPresent
ICMT	NoPresent		TSPYL4	NoPresent		FGFR2	NoChange
MPEG1	NoPresent		CARTPT	NoPresent		MAP3K1	NoChange
PCM1	NoChange		SRGAP2	NoChange		LGALS1	NoPresent
PHYHIPL	NoPresent		ERGIC2	Down		MUT	NoChange
KLHL20	NoChange		TRAFD1	NoChange		PTPN9	NoPresent
TCP11L2	NoChange		RAC3	NoPresent		CCNB1	NoChange
SV2A	NoPresent		SMPD3	Down		RAB5A	Down
COPS2	NoChange		GABARAPL1	Down		IGSF11	NoChange
PPP2R5C	Down		CDH13	Down		SRC	NoPresent
LSM7	NoPresent		ATP2A2	NoChange		GGH	NoChange
UVRAG	NoChange		RPS6KL1	NoPresent		SP5	NoPresent
GRB2	NoChange		WAC	Down		DNAJC3	NoChange
KCNQ1	NoPresent		PRPS2	Down		PFKFB4	NoPresent
UXT	NoPresent		ZBTB11	NoPresent		MCCC2	NoPresent
MEIS1	NoChange		ANKRD50	NoChange		STK38	NoChange
SNX5	NoChange		DCK	Down		E2F5	NoPresent
SLC8A3	Down		RHEBL1	NoChange		IQGAP3	NoPresent
OSTF1	NoChange		HERC1	NoChange		MAGI1	Down
RBM41	NoChange		LCK	NoPresent		MYL9	NoChange
COBL	NoChange		LSM8	NoChange		LAIR1	NoPresent
FBXO11	NoChange		BBS4	NoChange		IFRD1	NoChange
GPX1	NoPresent		PLXNA1	NoChange		MYH11	NoChange
MGLL	NoPresent		INPP4A	Down		EVC2	NoPresent
CLCN5	NoPresent		FADS3	NoChange		RNF149	NoPresent
SIVA1	NoPresent		IQSEC2	NoPresent		TBL1X	NoChange
MAP2K5	NoChange		TES	NoPresent		MRO	Up
GCA	NoChange		BEX4	NoChange		SLC22A4	NoPresent
RC3H1	NoChange		UBE3A	NoChange		LYPLA1	Down
GMPR2	NoChange		RPL15	NoChange		IL13RA1	Up
NUTF2	NoChange		SOCS7	NoPresent		ASAH1	NoChange
PPARD	NoPresent		RIMS4	NoChange		STK40	NoPresent
COPA	NoChange		HOOK2	NoPresent		EDNRA	NoPresent
PABPC1	NoPresent		SPOCK2	NoPresent		SIL1	NoPresent
EDEM3	Down		DENND2A	NoChange		H2AFJ	NoChange
ADAM23	NoChange		PREPL	Down		C2	NoPresent
HLTF	NoPresent		RAB3IP	NoChange		POU2F1	NoChange
NHLRC2	NoChange		PDLIM7	NoChange		ITGB1BP1	NoChange
CCNT2	NoPresent		IDH3A	Down		NUMA1	NoChange
ZFYVE27	NoPresent		PABPC1	NoPresent		PAIP1	NoChange
SOS2	NoChange		RAB14	NoChange		LYSMD2	NoPresent
PRPF40A	NoChange		ANKRD13D	NoChange		SUMF2	NoPresent
STAM2	NoChange		SLC29A4	NoPresent		FUCA2	NoPresent
PHACTR1	NoChange		TTLL1	NoPresent		TNPO1	NoChange
PLOD1	NoPresent		RPS15A	NoPresent		FUK	NoPresent
SEMA3E	NoChange		ABCG4	NoPresent		ABCA5	NoChange
SLCO3A1	Up		CYS1	NoPresent		CUTC	NoPresent
TBK1	NoPresent		SEC61A2	NoChange		HDHD2	NoPresent
RNF32	NoPresent		NOS1	NoChange		CDH10	NoPresent
IREB2	NoChange		GNL3L	NoChange		LAMA2	NoChange
CDK2AP1	NoPresent		SLC26A4	NoChange		SEMA4A	NoChange
WDR70	NoPresent		H2AFY2	NoPresent		ANXA5	NoChange
NPC1	Up		YWHAZ	Down		DCHS1	NoChange
IGSF8	NoPresent		KLF16	NoChange		DENND2A	NoChange
MORF4L2	NoChange		TTC7B	NoPresent		MTX3	NoChange
ALG14	NoChange		MKRN1	NoChange		ABHD4	NoPresent
NCAPG2	NoPresent		ATP8A2	NoChange		PARP9	Up
EIF5	Down		ATPIF1	NoChange		TOP1	NoChange
TIRAP	NoChange		USP33	NoChange		PURA	NoChange
FBXO36	NoPresent		GRAMD1B	NoPresent		AHR	NoPresent
UBE2D1	NoChange		TH	NoPresent		SLC30A7	NoChange
NFKBIE	NoPresent		TRIM23	Down		ABHD6	Down
GPLD1	NoChange		SPPL3	NoChange		CHCHD2	NoChange
ARL5A	NoPresent		SLC7A1	NoChange		TMEM161B	NoPresent
DPYSL2	NoPresent		GAD2	Down		P4HA1	NoChange
GPATCH8	NoPresent		DUSP8	NoPresent		VAMP8	NoChange
TRIM24	NoPresent		CACNB3	Down		PIK3CA	NoChange
HMBS	NoPresent		CAND1	Down		ACYP2	NoPresent
EIF2S2	NoPresent		SETD5	NoChange		CLMN	Up
RPS6	NoPresent		MTMR4	NoPresent		PER2	NoChange
GAS2	NoPresent		UBE3C	NoPresent		SPRY4	Down
BLM	NoPresent		FBXO31	NoPresent		MFSD1	NoPresent
DCUN1D1	NoChange		TUSC3	Down		ELN	NoPresent
ZFAND5	Down		LHFPL4	NoPresent		DHRS7	NoPresent
HIRIP3	NoPresent		PCDH8	Down		MED25	NoPresent
NAT9	NoPresent		PLCH1	NoChange		TRIM21	NoPresent
AEBP2	NoChange		ATP6V1A	Down		CNNM2	NoPresent
TOMM20	NoChange		FILIP1	NoChange		SYNPO2	NoChange
LHFPL2	NoPresent		PRICKLE2	NoChange		GEMIN8	NoChange
PPT1	NoPresent		WFS1	Up		RHOBTB2	NoPresent
ZFP62	NoPresent		ATG9B	NoPresent		SORL1	NoPresent
ELK4	NoChange		SMOC2	NoPresent		MALAT1	NoChange
USP48	Up		GNG13	NoChange		IDE	NoPresent
PCDH15	NoPresent		MTMR9	NoPresent		GNG5	NoChange
TCIRG1	NoPresent		GMCL1	NoChange		PTDSS2	NoPresent
TDRD7	NoPresent		SMYD5	NoPresent		TM7SF2	NoPresent
SLC35A4	NoPresent		ADAR	NoPresent		SREBF2	NoChange
CGRRF1	NoPresent		SCOC	Down		SEC63	NoChange
NGDN	NoPresent		HDGFRP3	NoChange		FDFT1	NoChange
TBC1D8B	NoPresent		PCDHB16	NoChange		HMGB1	NoChange
RAN	Down		MGAT4B	NoChange		FBXO3	NoChange
CDK4	NoPresent		EIF1AY	Down		SUCLG1	NoPresent
NOL7	NoChange		UBE2O	NoPresent		MORN2	NoPresent
AKTIP	NoChange		PRKACB	Down		MUM1L1	NoChange
PA2G4	NoChange		BACE1	NoChange		HMGCL	NoPresent
DPYD	NoPresent		BYSL	NoPresent		POLG	NoPresent
RBM3	NoChange		CUL2	NoChange		NT5DC1	NoChange
CYB5D2	NoChange		ZCCHC18	NoPresent		NDE1	NoChange
ARL5B	NoPresent		TRPA1	NoPresent		RNF139	NoChange
SAMD8	NoChange		SYT9	NoPresent		HDDC3	NoPresent
AUH	NoChange		MPPE1	NoPresent		SLC37A2	NoPresent
BMP1	NoChange		RAD23B	NoChange		ABHD14B	NoPresent
NKD1	NoPresent		CDADC1	NoChange		TMED5	NoChange
CHUK	NoChange		AP2B1	NoChange		KIFC3	NoPresent
PDK1	NoChange		NFYB	NoChange		PACSIN3	NoPresent
IGBP1	NoPresent		PMAIP1	NoPresent		PLEKHG2	NoPresent
ADD1	NoChange		NEXN	NoPresent		TACC3	NoPresent
RPS27L	NoPresent		CBX6	NoPresent		WSB1	NoChange
TBRG4	NoPresent		IRGQ	NoChange		NAT8L	NoPresent
MVK	NoPresent		CPEB3	NoChange		ZFP28	NoPresent
TMEM119	NoPresent		TRPC1	Down		DPH5	NoPresent
BBX	Up		EGR4	Down		SESN1	NoChange
ARL8B	Down		NUDCD3	NoPresent		TOX	NoChange
RAB2B	NoPresent		RAPGEF2	NoChange		SLC30A6	NoChange
TNKS	NoPresent		IRS4	NoPresent		RGS7	Down
POMGNT1	NoPresent		EML5	NoPresent		HIVEP3	NoChange
BICD1	NoChange		RTF1	NoChange		MCEE	NoPresent
ITGB1	Up		NUB1	NoPresent		ARSA	NoPresent
CYP20A1	NoPresent		EID1	NoChange		FCHO2	NoPresent
MRPL24	NoPresent		HABP4	NoChange		ABCC4	NoPresent
RALY	NoPresent		C1QTNF2	NoPresent		MKLN1	Up
SPATA5L1	NoChange		GFOD2	NoPresent		DSCR3	NoChange
ARHGAP17	NoPresent		PCDHB7	NoPresent		IMPACT	NoChange
VPS8	NoPresent		KL	NoPresent		BMP2K	NoChange
PAK2	NoChange		PIM2	NoPresent		CKAP5	NoChange
CEBPZ	NoPresent		AP3M2	NoPresent		RABGEF1	NoChange
TWF1	NoChange		WDR54	NoChange		ZFP36	NoChange
LRRC42	NoPresent		ARAF	NoPresent		MED12	NoPresent
CALD1	NoChange		WSB2	Down		EGR1	Down
PIGQ	NoPresent		SLC25A14	NoChange		ARHGAP21	NoChange
PEX1	NoChange		TNRC6C	NoChange		IDH3G	NoPresent
MXD1	NoPresent		SLC4A3	NoPresent		LIMS1	NoPresent
ARAF	NoPresent		SHANK3	NoPresent		MAP2K6	NoPresent
GP2	NoPresent		UBE2J1	Down		CPE	NoChange
YIPF6	NoChange		PGAM5	NoPresent		ASB8	NoPresent
DNAJB12	NoPresent		FAP	NoPresent		EXTL3	NoPresent
ZZEF1	NoPresent		FLOT2	NoPresent		FBLN1	NoChange
FRG1	NoPresent		PDGFB	NoChange		VANGL2	NoChange
RAC1	NoPresent		CGN	NoPresent		SPON1	Up
IDI1	NoChange		TNKS2	Down		KCND1	NoPresent
TMEM9B	Down		APAF1	NoPresent		RHPN1	NoChange
APH1A	NoChange		KIFAP3	Down		PPP3R2	NoPresent
PLEKHJ1	NoPresent		COIL	NoChange		CMTM6	NoChange
CSAD	NoChange		PANX2	NoChange		EGLN3	NoChange
STOX2	NoChange		MYH7	NoPresent		NUSAP1	NoPresent
FTH1	NoPresent		ERC1	Down		HEYL	NoChange
SLC35D1	NoChange		LYSMD4	NoPresent		PSAT1	NoChange
TCF25	NoChange		CACNA1H	NoPresent		GRAMD1C	Up
BAZ1A	NoPresent		SPATA2L	Down		BFAR	NoPresent
RYBP	NoChange		TBCA	NoPresent		ST6GALNAC4	NoPresent
TSC22D4	NoChange		SLC1A6	Down		TOB2	NoChange
DIABLO	NoPresent		NPTN	NoPresent		TTC28	NoChange
ANAPC1	NoPresent		KCTD8	NoPresent		DNAJB9	Down
RABGAP1L	NoChange		ARPP19	Down		PSAP	NoChange
DMRTB1	NoPresent		USP7	NoChange		CHIC1	NoChange
RERE	NoChange		KLHDC2	NoChange		OSBPL9	NoChange
CNOT6	NoChange		UBE2V2	NoChange		CTNNA1	NoChange
POLE3	NoChange		MSC	NoPresent		SDCBP	NoPresent
PIGF	NoPresent		PPP1R1B	Up		ANK2	Down
RPE	NoChange		ATP10D	NoPresent		RNH1	NoChange
PICALM	Down		TSPAN5	NoChange		CRAT	NoPresent
THSD7A	Down		PSMC6	NoChange		MGAT5	NoPresent
PGD	NoPresent		CCNI	NoChange		CPEB4	NoChange
FBXO45	NoChange		SLC7A2	Up		MCM3	NoPresent
BNIP3L	NoPresent		ZCCHC10	NoChange		CCND1	NoChange
PRRC1	NoChange		LSM11	NoChange		HACL1	NoChange
SIRT7	NoPresent		INPP1	NoChange		MCM4	NoChange
STAT1	NoChange		UAP1	NoChange		SFXN2	NoPresent
PPM1D	NoChange		CHCHD4	NoPresent		TDRD3	NoPresent
UBE2I	NoChange		EIF4E2	NoPresent		IFNGR1	Up
HCCS	NoChange		SF3A1	NoChange		NRP2	NoChange
DEPDC5	NoPresent		WASF1	NoPresent		GBP2	NoPresent
NUDCD2	NoChange		GOLT1B	Down		ZFAND3	NoPresent
TMBIM4	NoChange		ECEL1	NoPresent		SOD1	NoPresent
SLU7	NoChange		EPC2	NoPresent		TMED10	NoChange
STK10	NoPresent		RBBP6	NoChange		CIDEA	NoPresent
UBE2E2	NoPresent		TPM3	NoChange		KDELC2	NoPresent
YME1L1	Down		ARRB2	NoPresent		ETV4	NoPresent
FAIM	NoChange		PCDHB3	NoPresent		CASP6	NoPresent
SPTLC1	NoChange		NFATC2	NoChange		SLC12A9	NoChange
METTL4	NoChange		UBE2B	Down		ST3GAL4	NoPresent
GPHN	Down		MAPRE2	NoChange		NUP37	NoPresent
SEC23B	NoChange		CAMTA2	NoPresent		COQ9	NoPresent
TNKS2	Down		BBS5	NoChange		HDDC2	NoChange
EPC1	NoPresent		FSD1	NoPresent		RGS1	Up
STARD13	NoPresent		LRCH1	NoChange		CAT	NoChange
CDON	NoPresent		RAB3D	NoPresent		MYRIP	NoChange
SBDS	NoPresent		FADD	NoPresent		ALS2CL	NoPresent
RAD23B	NoChange		RANBP6	NoChange		CCDC6	NoChange
ARRDC2	Up		LZTFL1	Down		BACE1	NoChange
TGFBR1	Up		CHD3	NoChange		CXCL1	NoChange
CPSF6	NoChange		ENTPD4	NoChange		SOCS4	NoPresent
YEATS2	NoPresent		XRN1	NoChange		GPD2	NoChange
ZNRF1	Down		DNM1L	Down		WDR78	NoPresent
ZBED4	NoPresent		KCNQ3	NoPresent		SC5D	NoChange
NFIL3	NoChange		RTN4R	Down		LIMD1	NoPresent
TAP2	NoChange		SNRPD3	NoPresent		PSMF1	Down
ZDHHC7	NoPresent		PLS3	NoPresent		MGLL	NoPresent
SNUPN	NoPresent		TRAPPC6B	NoPresent		ACSL3	NoChange
IDH1	NoChange		PPP1R12B	NoChange		CLIP4	NoChange
ZDHHC8	NoPresent		EBF3	NoPresent		SLC39A11	NoChange
ZBTB1	NoChange		PRMT2	NoChange		POMT2	NoPresent
ZDHHC24	NoPresent		ARID4A	NoChange		REPIN1	NoChange
ELMOD2	NoPresent		FCHO1	NoPresent		SLC44A2	NoChange
RPP30	NoChange		KCNT1	NoPresent		NRXN2	NoChange
SLC11A2	NoChange		MAGI1	Down		NCAM1	Down
SLC6A9	NoPresent		DNAJC5	NoChange		COX11	Down
TMEM14C	NoPresent		COL6A3	NoChange		SAP30L	NoChange
EIF4E2	NoPresent		PPM1H	NoPresent		B4GALT1	NoPresent
VBP1	NoPresent		RFXAP	NoChange		FOS	NoChange
RAB31	Up		MMP24	NoPresent		HADH	NoPresent
THAP2	NoChange		GSK3B	NoChange		MANBA	NoPresent
MAP3K3	NoChange		SEH1L	NoChange		NMNAT1	NoPresent
GSTP1	NoChange		G3BP2	Down		ELK3	NoChange
MRPL36	NoPresent		CISH	NoPresent		NCOA1	NoPresent
NUDT18	NoPresent		GTDC1	Down		CD63	NoPresent
PMVK	NoPresent		ATP10A	NoChange		AMFR	NoChange
MRPL20	NoPresent		CYB5R1	NoPresent		ABHD10	Down
FBXO28	NoChange		RHOT1	NoPresent		SGCB	Down
S100A6	NoChange		SLC25A12	NoChange		VGLL4	NoChange
SPOP	NoPresent		PRRT3	NoPresent		TEAD2	NoPresent
CD2BP2	NoPresent		HTR5A	NoPresent		HEXIM1	NoPresent
PES1	NoPresent		OXTR	NoChange		CACNB1	Down
RNASEH1	NoChange		FBXO11	NoChange		PEX13	NoPresent
FRMD4A	NoChange		CASD1	NoChange		SON	NoChange
ATP2C1	Down		TIMP2	NoChange		POLE4	NoPresent
AIG1	NoChange		NRIP1	NoPresent		RABEP1	Down
SSR2	NoPresent		TPTE2	NoPresent		LRRC2	NoChange
MTHFD2	NoPresent		ZMYM2	NoChange		TSC22D4	NoChange
CXCL12	NoChange		FBXO25	NoChange		RRAGD	NoChange
DDX21	NoPresent		DOK4	NoPresent		FIP1L1	NoChange
CCNL2	Up		LIMD2	NoPresent		DDIT4	Up
BRWD3	NoPresent		LMBR1	Down		EPC1	NoPresent
BRCC3	Down		MYCN	NoPresent		SYNE1	Down
WDR41	NoChange		GBA2	NoPresent		LTBR	NoChange
NRXN1	Down		YME1L1	Down		CHIC2	NoChange
CSNK1G3	Down		GNB1	Down		PDHA1	NoChange
HADHA	NoChange		AP2M1	NoPresent		PRPS1	Down
CENPQ	NoPresent		COX6A2	NoPresent		PTPRG	Down
UBR2	NoChange		HACE1	NoChange		MAP3K12	NoPresent
MBD5	NoChange		NCK2	NoPresent		STAT5A	NoPresent
CASK	Down		RBBP7	NoPresent		SCRN2	NoChange
WWP1	NoChange		NAGK	NoPresent		AGTRAP	NoChange
TDRKH	NoChange		HARS2	NoPresent		OXNAD1	NoPresent
GOSR1	NoPresent		UCHL5	Down		TICAM1	NoChange
PSMB2	NoChange		BTBD6	NoPresent		GAS2L1	NoPresent
VPS53	NoChange		MYL6B	NoPresent		OSGEP	NoPresent
SLC26A2	Up		PIP5KL1	NoPresent		KBTBD11	NoPresent
PIAS4	NoChange		GPSM1	NoPresent		RSU1	NoChange
MX2	NoPresent		USP43	NoPresent		NUP93	NoChange
KIF16B	NoChange		MYO9A	NoPresent		ZFAND1	NoChange
RPS3	NoPresent		EIF4A2	NoPresent		PDE9A	NoChange
BCL7A	NoPresent		IKZF4	NoChange		HSD17B4	NoPresent
ANP32B	Up		DLG4	NoChange		S100A16	NoPresent
PPP1CB	NoChange		LRRN2	NoChange		PPOX	NoPresent
MLLT10	NoChange		DHPS	NoChange		C1S	NoChange
THOC6	NoPresent		WDR77	NoChange		LACTB	NoChange
ARHGDIA	Down		TMED8	NoChange		ABHD8	NoPresent
SH3BP5	NoChange		RNF14	Down		PER1	NoPresent
LBH	Down		VAMP2	NoPresent		EIF4EBP2	NoChange
PANK3	NoPresent		VKORC1L1	Down		TEX2	NoPresent
TUBD1	NoChange		FST	NoPresent		HIVEP1	NoChange
PDZD8	NoChange		DNAJB6	NoChange		CCDC8	NoPresent
PCYT1A	NoPresent		R3HDM2	NoPresent		PPM1B	NoChange
GNAI1	Down		NAT14	NoPresent		MAGI2	NoPresent
ARF4	Down		TLK1	NoChange		PAICS	NoChange
DHFR	NoPresent		TNFAIP8L1	NoPresent		NRP1	NoChange
ZCCHC11	NoChange		ATP8B2	NoPresent		CCDC13	NoPresent
E2F3	NoPresent		RHOF	NoPresent		ADRA1A	NoChange
ADAMTS2	NoChange		HKDC1	NoChange		SNRK	NoPresent
HUWE1	NoChange		ABI2	Down		AXIN2	NoPresent
WARS	NoChange		TRPC3	NoPresent		GNPDA2	NoPresent
KLHL5	NoChange		TSR2	NoPresent		COQ10B	NoPresent
NISCH	NoPresent		ARMCX3	NoChange		FZD8	NoPresent
TSHZ1	NoPresent		HS6ST1	NoChange		ABCB9	NoPresent
EAF1	NoChange		PIGK	NoChange		DHX40	NoChange
TJP2	Up		CD99L2	NoChange		PTPMT1	NoPresent
SEC13	NoPresent		ACTN2	NoChange		TOR2A	NoPresent
DNAJC17	NoPresent		RGS9	NoPresent		ENO1	NoChange
PRKCSH	NoChange		STOML1	NoPresent		CAP2	NoChange
FECH	NoChange		RABGEF1	NoChange		PLOD2	Up
GALNT3	NoPresent		TRIM33	NoChange		DTX1	NoPresent
TFDP1	NoPresent		UBE2Z	NoChange		SUPV3L1	NoPresent
PLEK	NoPresent		ATP13A2	NoPresent		PCK2	NoPresent
ACACA	NoPresent		USP13	NoChange		PAG1	NoChange
TMEM62	NoPresent		NAP1L5	NoChange		MRPS35	NoPresent
BPNT1	NoPresent		PAPOLG	NoChange		CPEB3	NoChange
WSB2	Down		YLPM1	NoPresent		CPNE2	NoChange
BLZF1	NoPresent		ARMC6	NoPresent		MDK	NoChange
MTHFSD	NoPresent		IPO4	NoPresent		GSR	NoPresent
NARF	NoPresent		YTHDF1	NoPresent		SSR1	NoChange
HADH	NoPresent		NDEL1	NoPresent		NCOR1	NoChange
TMEM55B	NoPresent		KLHL22	NoChange		TPX2	NoPresent
LSM5	NoChange		GEMIN6	NoPresent		CEBPA	NoPresent
TFB1M	NoPresent		SRPK2	Down		CNIH4	NoChange
LSM14A	NoChange		CYP46A1	NoPresent		RPP14	NoChange
CNTD1	NoPresent		KLHDC1	NoChange		RECK	NoChange
PHF20L1	Down		RABGAP1L	NoChange		TNFAIP1	NoPresent
NFATC2IP	NoChange		HSDL1	NoPresent		RRS1	NoPresent
LIG3	NoPresent		HIPK3	NoChange		USP19	NoPresent
ITSN2	NoPresent		ATP6AP2	Down		VAMP4	Down
ATP6V1G1	NoChange		ITGA3	NoPresent		ACO1	NoPresent
SSR4	NoPresent		DGKZ	NoPresent		KCTD6	NoPresent
CDH10	NoPresent		GDI1	NoPresent		ARMC9	NoChange
TLE2	NoPresent		DSEL	NoChange		ETFB	NoPresent
CLN3	NoPresent		SMARCAL1	NoPresent		PAQR3	NoChange
MPHOSPH6	NoPresent		SLC36A1	NoPresent		DHX35	NoPresent
SEC24C	NoPresent		SLC24A3	Down		HS2ST1	Down
NKTR	NoChange		TPM1	Down		RAB22A	NoPresent
ATPAF1	NoPresent		PPP1R11	NoPresent		GSTZ1	NoPresent
DCP1A	NoChange		ACTR3	NoChange		RHOJ	Up
TXNL1	NoChange		SLU7	NoChange		PRDX1	NoPresent
TNFRSF21	Down		CLIC5	NoChange		TPST2	NoPresent
RPP40	Down		DGKD	NoPresent		FOSB	NoPresent
RASAL2	NoChange		PREP	NoPresent		PITRM1	NoPresent
CDADC1	NoChange		TNPO2	NoChange		RAB21	NoChange
MLH3	NoChange		ZBTB45	NoChange		NT5C2	NoPresent
PLCG2	NoPresent		ANK1	NoChange		SCP2	NoChange
R3HDM1	Down		OTUB1	NoPresent		SLC35B4	Down
FUBP3	NoChange		PDIK1L	NoChange		RTP4	NoPresent
NVL	NoPresent		LCMT1	NoPresent		EPS15	NoChange
MTIF2	NoPresent		CCNT2	NoPresent		RPA1	NoChange
NFATC3	NoChange		FYTTD1	Down		TRPM7	NoChange
GMCL1	NoChange		PPA1	NoPresent		ITGB8	Up
GNPAT	NoPresent		PARP6	NoChange		SLC2A8	NoChange
STK11IP	NoPresent		ARHGDIB	Down		CCDC50	NoChange
SLC26A11	NoPresent		FBXO9	Down		SIAE	Down
PSMB6	NoPresent		NNMT	NoChange		TOR1AIP1	NoChange
DOPEY2	NoChange		WDR48	NoChange		DHDH	NoPresent
LYSMD3	NoPresent		TERF2	NoPresent		ENDOG	NoPresent
PSAT1	NoChange		MARVELD1	NoPresent		SMPD1	NoChange
OSTM1	Down		CLSTN1	NoPresent		OCRL	NoChange
RAB40C	NoPresent		PDZD4	NoPresent		ETAA1	NoPresent
DDX59	NoChange		DENR	Down		SOD2	NoPresent
ATF6	NoChange		SETD4	NoPresent		KCNIP1	Down
OSBP	NoPresent		EID2	NoChange		ING3	NoPresent
ATR	NoChange		ITSN1	NoChange		INTS8	NoPresent
ANKRD26	NoChange		PSIP1	NoChange		ACOX1	NoChange
RUSC2	NoPresent		SEC23A	Down		GRIN3A	Down
NFKBIZ	NoChange		CHMP2B	NoChange		RNF6	NoChange
IRX1	NoPresent		ETV6	NoChange		SKI	NoChange
STYX	NoChange		TRPM2	NoPresent		DNMBP	NoPresent
RCC2	NoPresent		ARMC10	NoChange		PPM1K	Up
PNPT1	NoChange		PPP2R5E	NoChange		TMEM43	NoChange
XAB2	NoChange		NDUFA10	NoChange		CLCN2	NoPresent
RBM22	NoChange		ATP6V0C	NoChange		DDB2	NoPresent
MAPK7	NoPresent		TLN2	NoPresent		GPM6A	NoPresent
XRCC1	NoPresent		NARS	NoPresent		TMEM135	NoChange
PFN1	NoPresent		ITFG1	Down		NOL4	NoChange
SRP19	NoPresent		ASXL1	NoChange		TLE1	NoChange
EPS15	NoChange		TUBA1B	NoPresent		EIF5	Down
STT3A	NoChange		DNAJA1	Down		TECTB	NoPresent
RAPGEF4	NoChange		NFX1	NoChange		ADAM17	NoChange
UBE4A	NoPresent		CCL4	NoPresent		ANAPC10	Down
HSD17B12	NoPresent		DKKL1	NoPresent		PGM3	NoChange
TNIK	NoChange		MAX	NoChange		FKBP14	NoPresent
ZYX	NoChange		CDKN2D	NoChange		BBS2	Up
TLN1	Up		CD3EAP	NoPresent		FNBP1	Up
ADIPOR2	Up		TRAPPC5	NoChange		PIGM	NoChange
HOMER3	NoChange		PLXDC1	NoChange		SNAPC2	NoChange
ASNSD1	NoChange		TRPM4	NoPresent		TMEM185B	NoPresent
SNX1	NoChange		ZSWIM1	NoPresent		USP40	NoChange
RIOK3	NoChange		EPM2AIP1	NoChange		CHST10	NoPresent
RP9	NoPresent		RLF	NoChange		PEX7	NoChange
TBCD	NoChange		MCTS1	Down		MMD	Down
INTS2	NoPresent		SAE1	Down		ARMC8	NoChange
EIF4E3	Down		IFT88	NoPresent		NSDHL	NoPresent
FUBP1	NoChange		ARPC3	NoPresent		XRCC5	NoChange
DNAJC11	NoPresent		FKBP3	NoChange		PRDX4	NoChange
GLCCI1	NoChange		AP1G1	Down		IQGAP1	Up
NOL8	NoPresent		PTPN5	NoChange		NDUFS4	NoChange
GADD45A	NoChange		ADARB1	NoChange		KCTD15	NoChange
H2AFY2	NoPresent		SLC9A6	NoPresent		USP1	NoPresent
NPM3	NoPresent		IFNGR2	NoPresent		DAB2	Down
MDM4	Up		KLHL12	NoChange		TUBB6	NoChange
GNPNAT1	NoPresent		KRT73	NoPresent		GCDH	NoChange
MSH3	NoPresent		ZFAND5	Down		PAFAH2	NoPresent
IL17RA	NoChange		DGKE	NoChange		GRID2	NoPresent
MEGF9	NoPresent		DDX5	NoPresent		QSER1	NoChange
CDC7	NoChange		HSBP1	NoPresent		DLD	NoChange
NCKAP1L	NoChange		CROCC	NoPresent		ZBTB7C	NoChange
SLC25A32	Down		FIBCD1	NoChange		GOLPH3	NoPresent
NCOA2	NoChange		TBC1D25	NoPresent		MXD4	NoPresent
GTF2F1	NoChange		PHF13	NoPresent		RAP2B	NoChange
CASKIN2	NoPresent		ARFIP2	NoPresent		ANKRD40	Up
STMN4	NoChange		LIMK2	NoPresent		TMPO	NoChange
FZD3	Down		STC1	NoPresent		SBNO2	NoChange
C1QL3	NoPresent		GNE	NoChange		POLA1	NoPresent
ARID4B	NoChange		PEX5	NoChange		IQCE	NoPresent
NUP214	NoPresent		CCDC71	NoPresent		PTGFRN	NoChange
MYEF2	NoChange		DENND3	NoChange		NBEAL1	NoPresent
RNF41	NoChange		VPS45	NoPresent		SKP2	NoPresent
SGPP1	Down		ATE1	NoPresent		EIF1AY	Down
FBXW2	Down		FBXW9	NoPresent		RILP	NoPresent
BSDC1	NoPresent		EBF1	NoChange		ACAD8	NoChange
SF3A2	NoPresent		EXOC3	NoPresent		SLC25A29	NoChange
TRIP4	NoPresent		TXNRD2	NoPresent		TMEM30A	Down
SCFD2	NoPresent		NDFIP1	Down		DTX3L	NoChange
TAPT1	NoChange		DR1	Down		RFXANK	NoPresent
NDEL1	NoPresent		USP34	NoChange		STAG1	NoChange
NEDD1	NoPresent		PRPF31	NoChange		IRF3	NoPresent
ALDH3A2	Down		ARMC9	NoChange		SP1	Up
SRP14	NoPresent		USP12	Down		SGIP1	Down
PHC3	NoChange		ZMYM3	NoChange		CD14	Up
THAP1	NoPresent		YWHAB	NoChange		EXOSC3	NoChange
RPL14	NoChange		RNF187	NoChange		RNASE10	NoPresent
AMD1	Down		CHM	Down		ACTA2	Down
PAM	NoPresent		CSTF3	NoChange		GPX7	NoPresent
MATN2	NoChange		DEF6	NoPresent		ERN1	NoPresent
RMND5A	NoPresent		CDH15	NoChange		RBP1	Up
TMCO3	NoPresent		CHRNA3	NoPresent		ELP4	NoChange
ZFP64	NoPresent		ZMYND19	NoPresent		DERL2	NoPresent
SDCCAG3	NoChange		ACO1	NoPresent		NFIC	NoChange
EIF2AK1	NoChange		GATS	NoChange		PGGT1B	NoChange
IKZF2	NoPresent		VDAC3	Down		TTLL11	NoPresent
COMMD4	NoPresent					CLN6	NoPresent
PCDHB15	NoPresent					DLGAP1	NoChange
MAPKAPK5	NoChange					TSPO	NoChange
ATP5G2	NoPresent					TOR1AIP2	NoPresent
COL9A1	NoPresent					PMPCB	NoChange
DYNC1LI1	Down					ABHD13	NoChange
TMLHE	NoPresent					SUFU	NoPresent
MRPS26	NoPresent					APH1A	NoChange
QRICH1	NoPresent					SLC23A2	NoChange
FIGNL1	NoChange					PDK2	NoChange
DOT1L	NoPresent					USP54	Up
ANXA11	NoChange					ATP5C1	NoPresent
ZBTB43	NoChange					GBE1	NoPresent
RNF44	NoPresent					TOM1	NoPresent
SLC25A15	NoPresent					RIMS4	NoChange
IMMP2L	NoPresent					KLHL24	Up
COL9A2	NoChange					RBL2	NoChange
GPSM2	Up					SLC14A2	NoPresent
GFOD1	NoChange					PURB	NoPresent
KCNJ10	Up					CLPX	NoChange
MAPRE1	NoChange					ACADSB	NoPresent
PHF8	NoPresent					NEO1	Up
TBC1D20	NoPresent					MEIS1	NoChange
EIF2B3	NoChange					ESRRA	NoPresent
THSD4	NoChange					CBFB	Up
CIAPIN1	Down					RRBP1	NoChange
ADIPOR1	NoPresent					IDH3B	NoChange
SFPQ	NoPresent					HPS1	NoChange
FIGN	NoChange					TMEM41B	NoChange
PDE1C	NoChange					WDR61	NoChange
IFT140	NoPresent					CTNS	NoChange
CHMP2A	NoPresent					MMACHC	NoPresent
SOCS5	Down					PROCR	NoPresent
NOLC1	NoChange					IFNAR1	NoChange
PIGC	NoPresent					CKB	NoPresent
DDX52	NoChange					GDF15	NoPresent
TSPAN12	NoPresent					HMGN1	NoChange
GMNN	Up					ATP2A2	NoChange
STAMBP	NoPresent					FOXG1	NoPresent
CLTA	NoPresent					PCGF5	Up
EHD4	NoChange					LRRC23	NoPresent
SLTM	NoPresent					IMPA2	NoPresent
GTF3A	NoPresent					DIRC2	NoChange
JMJD1C	NoChange					SPECC1	NoChange
LANCL1	Down					ITM2C	NoChange
PNO1	Down					MYC	NoChange
NKIRAS2	NoPresent					COL16A1	NoChange
VPS4B	NoPresent					FBXL3	NoChange
CCL28	NoPresent					PIAS1	Down
RNPC3	NoChange					TJP1	NoChange
RC3H2	Down					CHCHD3	NoPresent
ITGB8	Up					NAGA	NoChange
COQ2	NoPresent					SPAG9	NoChange
ETF1	Down					CYB5R3	NoChange
NF2	NoChange					TCF4	NoChange
ZZZ3	NoChange					GHDC	NoPresent
HDLBP	NoChange					TRDMT1	NoPresent
TPD52L2	NoPresent					MFSD11	NoChange
CDH11	Down					PPT1	NoPresent
ASXL2	NoChange					PKN2	Up
IMP4	NoPresent					SPEG	NoPresent
CD81	NoPresent					GLIS2	NoPresent
MGEA5	NoChange					VPS13D	NoChange
CD68	NoPresent					FUNDC2	NoPresent
PEX3	NoChange					AP3S1	NoPresent
GATAD2A	NoChange					BTBD1	NoChange
PPP2R2C	Down					DDAH2	NoPresent
TIMM17A	Down					DGAT1	NoPresent
POLR2J	NoChange					ABCD3	NoChange
CHD4	NoPresent					FNDC4	NoPresent
CTBP1	NoChange					DHCR7	NoChange
PRKDC	NoChange					IFT57	Down
SLC39A3	NoChange					NSUN4	NoPresent
DHX16	NoPresent					ROM1	NoPresent
ACTR1A	NoChange					GUSB	NoChange
ETV3	NoPresent					OGT	NoChange
PAF1	NoPresent					SDHC	NoChange
ARIH2	NoChange					AIFM1	NoPresent
IFNAR2	NoChange					SMAD4	NoChange
BAG1	NoPresent					GRN	NoPresent
						NFIX	NoChange
						HBP1	NoChange
						NUMB	NoPresent
						M6PR	NoChange
						SSBP1	NoChange
						RIPK1	NoPresent
						ZBTB37	NoChange
						ABI1	NoChange
						MAPK12	NoChange
						ALG3	NoPresent
						APOC3	NoPresent
						VAMP5	NoPresent
						DISP1	NoPresent
						SSR3	NoChange
						PXDN	NoChange
						CRY1	NoChange
						TEF	NoChange
						MANEA	NoChange
						TK1	NoPresent
						BCL2L13	NoChange
						CKAP4	NoPresent
						RHBDD1	NoChange
						DAZAP2	NoChange
						PIGH	NoChange
						PAQR4	NoPresent
						KREMEN1	NoChange
						CRIP2	Down
						DUSP11	NoPresent
						BCL9L	NoChange
						NEK9	NoChange
						ABR	Down
						ANXA2	Up
						TMEM33	NoChange
						GALC	NoChange
						RAB11B	NoPresent
						RPA2	NoChange
						CEP192	NoPresent
						SYDE1	NoPresent
						TRIOBP	NoChange
						COG2	NoChange
						PIGO	NoPresent
						CRY2	NoPresent
						TBC1D12	NoChange
						ART3	NoChange
						GNG12	Up
						FBXO4	NoPresent
						ENTPD1	NoPresent
						S100A6	NoChange
						NEK7	NoPresent
						FBF1	NoPresent
						TMEM168	NoPresent
						DYNC2LI1	NoPresent
						PPP2R2B	NoPresent
						SPR	NoPresent
						NMT2	Down
						NCAPD2	NoPresent
						TAX1BP1	NoChange
						NSMAF	NoChange
						PIGG	NoChange
						TRAF7	NoChange
						RXRA	NoPresent
						WEE1	NoPresent
						SEC14L1	NoChange
						RGS12	Down
						SCPEP1	NoPresent
						TXN2	NoPresent
						SLC35F5	NoChange
						PIGV	NoPresent
						CCNL1	Up
						SLC39A1	NoPresent
						CTSD	NoPresent
						AGA	NoChange
						MEST	NoChange
						ACOT6	NoPresent
						HMG20B	NoChange
						MRPL35	NoChange
						CAPN7	NoChange
						CDH4	NoPresent
						LRCH3	NoChange
						SLU7	NoChange
						NPC1	Up
						MRPL13	NoChange
						KCMF1	NoChange
						ST6GAL1	NoPresent
						DOLK	NoPresent
						ASF1A	NoChange
						PDGFC	NoChange
						PXMP4	NoPresent
						ARHGAP11A	NoPresent
						HDAC4	NoChange
						CDKN1B	NoPresent
						NDUFA12	NoPresent
						EFCAB2	NoChange
						MAPRE2	NoChange
						MIER1	NoChange
						TMCC1	NoChange
						HAPLN3	NoPresent
						ALDH4A1	NoChange
						TRPT1	NoPresent
						PIAS3	NoPresent
						MAPKAP1	NoChange
						POFUT1	NoPresent
						NEK1	NoChange
						MAN2A2	NoPresent
						PLXNC1	NoChange
						ISCU	NoPresent
						BCAP29	Down
						RSBN1	NoChange
						UTRN	NoChange
						SMC4	NoChange
						JAK1	NoChange
						ANP32E	NoChange
						CRIP1	NoPresent
						B4GALT7	NoPresent
						WDR26	Down
						KLHL5	NoChange
						TMEM109	NoPresent
						TMEM115	NoPresent
						TTC14	NoChange
						POR	NoPresent
						TAPBP	NoChange
						NBN	NoChange
						GTF3C2	NoPresent
						KIF2C	NoPresent
						PPP1R15B	NoPresent
						PCBD2	NoPresent
						ADAMTS1	Up
						SDHA	NoPresent
						TCF25	NoChange
						INVS	NoPresent
						MKS1	NoPresent
						SNX5	NoChange
						PPTC7	NoChange
						TNIK	NoChange
						LMBRD1	NoPresent
						LZIC	NoChange
						ISCA2	NoPresent
						TRAM1	NoChange
						HSPA5	NoChange
						NFS1	NoPresent
						HECTD2	Down
						GHITM	Down
						RASL10B	NoChange
						ITM2B	NoPresent
						BCL10	NoPresent
						SDF2	NoPresent
						PSMC3IP	NoPresent
						ACBD5	NoChange
						SETD5	NoChange
						MPST	NoPresent
						LPIN1	Up
						SLC25A23	Up
						CSRP1	Up
						KRT10	NoPresent
						PHPT1	NoPresent
						HIPK1	NoChange
						AQR	NoChange
						DYRK1A	NoPresent
						FBXL4	NoPresent
						SLC39A13	NoPresent
						TRA2A	NoChange
						SERPINF2	NoPresent
						PPFIA1	Up
						CTSB	Down
						TBC1D2B	NoPresent
						USP24	NoChange
						WWC2	NoPresent
						ALKBH7	NoChange
						TSPAN33	NoPresent
						FAHD2A	NoChange
						DERL1	NoChange
						CDC42SE1	NoPresent
						FKBP7	NoPresent
						NUP98	NoChange
						HCFC2	NoChange
						PLEKHA3	NoPresent
						TRMT11	NoPresent
						TM9SF1	NoPresent
						ARHGAP26	NoChange
						TMEM106B	NoChange
						TAF13	Down
						SUZ12	NoPresent
						NPEPPS	Down
						EPHA5	Down
						GPR137B	NoChange
						XPOT	NoChange
						ADAMTS6	NoPresent
						CIT	NoPresent
						TMCO1	NoPresent
						AQP11	NoChange
						PNKD	NoChange
						HSPA4L	NoChange
						ANKRD16	NoChange
						CLDN12	NoPresent
						GOLGA1	NoPresent
						APCDD1	NoChange
						IRF1	NoPresent
						MTM1	NoPresent
						DENND1A	NoChange
						PNPLA8	NoPresent
						CEP63	NoChange
						OSGIN2	Down
						PLCG1	NoPresent
						STARD6	NoPresent
						MSN	Up
						SLC31A1	NoPresent
						ATAD3A	NoPresent
						TTC19	NoChange
						LUZP1	NoChange
						APH1B	NoChange
						PLXDC2	NoChange
						CEP350	Up
						HELB	NoPresent
						LONP2	NoPresent
						GPSM2	Up
						RAB35	NoChange
						CTDSP2	NoChange
						TIPIN	NoPresent
						ATG7	NoChange
						RUNDC1	NoChange
						DET1	NoPresent
						ZEB2	NoChange
						SQSTM1	NoChange
						GNS	Down
						KLHL32	NoChange
						TM2D3	NoChange
						ZBED3	NoChange
						CLPB	NoPresent
						TRAF3IP1	NoPresent
						PGM1	NoPresent
						HEXA	NoPresent
						PCMTD1	NoChange
						AMIGO1	NoPresent
						POMT1	NoPresent
						PCCB	NoChange
						PEX16	NoPresent
						OSGEPL1	NoChange
						TGDS	NoChange
						MPV17	NoPresent
						DPF3	NoChange
						TM9SF2	Down
						LMAN2	NoPresent
						B2M	NoChange
						PABPC1	NoPresent
						SLC25A16	NoChange
						ALAS1	NoChange
						SIRT3	NoPresent
						PEX3	NoChange
						SERPINB9	NoChange
						SACM1L	NoPresent
						TMOD3	NoChange
						OTUD1	NoPresent
						UTP6	NoChange
						LSM6	NoChange
						CD320	NoPresent
						RHOC	NoPresent
						RSAD2	NoChange
						PDZD11	NoPresent
						AK2	NoChange
						THUMPD2	NoPresent
						BRD8	Up
						ZIC2	NoChange
						POFUT2	NoPresent
						DUSP6	Down
						PFAS	NoPresent
						METTL9	NoChange
						EIF4G3	NoChange
						GLS	Down
						SLC30A5	Down
						TGFB3	Up
						CAD	NoPresent
						HSPA2	Up
						GRAMD3	Up
						PRKAG1	NoPresent
						SRGAP3	NoChange
						VPS54	NoPresent
						FARP2	NoPresent
						SLC19A2	NoChange
						EHD2	NoPresent
						MAT2A	NoChange
						CDC73	NoChange
						TMEM106C	NoChange
						MRPL22	NoPresent
						ANKS3	NoPresent
						TROVE2	Up
						KLF2	NoChange
						PRKRA	NoChange
						ACP6	NoChange
						MFAP3	NoPresent
						COMT	NoChange
						DHX33	NoPresent
						IPO8	NoPresent
						AP1S2	NoChange
						C1QTNF6	NoPresent
						ECE2	NoChange
						GPR173	NoChange
						VTI1A	NoChange
						RNF121	NoChange
						RIC3	Down
						SLC29A2	NoPresent
						CBX5	Up
						YES1	NoChange
						CHD1L	NoPresent
						COL5A2	NoChange
						SRR	Down
						PKD1	NoPresent
						AARD	NoPresent
						ZC3H6	NoPresent
						ARHGAP27	NoPresent
						CWF19L2	NoChange
						SMPD4	NoPresent
						SFMBT2	NoPresent
						D2HGDH	NoPresent
						CYP20A1	NoPresent
						CNOT10	NoPresent
						LRPAP1	NoChange
						PTEN	Down
						CLASP2	Down
						ANTXR2	NoChange
						MAGED2	NoChange
						EEA1	NoChange
						INSR	NoChange
						IARS2	NoChange
						ASB13	NoChange
						POLDIP2	NoPresent
						MAOA	Up
						METTL5	NoChange
						GCAT	NoPresent
						DNER	NoChange
						UBE2L3	NoPresent
						MRPL28	NoPresent
						PPIG	NoChange
						SMC5	NoChange
						LIME1	NoPresent
						ABCD4	NoChange
						FHL1	Down
						CCDC127	NoPresent
						GCA	NoChange
						MAGEH1	NoPresent
						ABHD11	NoChange
						LDLR	NoChange
