# Supplementary material for: Integrative Analysis of Global Gene Expression Identifies Opposite Patterns of Reactive Astrogliosis in Aged Human Prefrontal Cortex
Source: Brain Sci. 2018 Dec 19;8(12):227. doi: 10.3390/brainsci8120227 (PMC6317157; doi:10.3390/brainsci8120227)
Supplement: Supplementary file 1 [file brainsci-08-00227-s001.zip › brainsci-389112-supplementary-for conversion/Table S6.xlsx]

## Sheet: 6. NeuronAstroSignatures
NeuronNuclearCytoplasmatic	NeuronDendriticAxonalCytoplasmatic	NeuronPresynaptic	NeuronPostsynaptic	GrowthConeMarkers	MCAO	LPS	Metanphetamine	A1	A2	A1A2
NEUROD1	ARC	GAP43	GPHN	STRAP	NA	NA	NA	NA	NA	NA
RBFOX3	MAP2	SNAP23	HOMER1	COTL1	PTGS2	OLFM1	NAV3	C3	CLCF1	LCN2
CALB1	DLG3	SNAP25	DLG4	DCLK1	IGFBP3	LCN2	PTPN11	SERPING1	TGM1	STEAP4
DCX	KIF5A	STX1A	DLG3	DCX	LCN2	AMIGO2	PTGER3	GBP2	PTX3	TIMP1
MAP2	KIF5B	SYN1	SHANK2	FABP7	S100A10	SULF2	MAN1A2	PSMB8	S100A10	HSPB1
NEFH	NEFH	SYN2	NLGN1	STRAP	B3GNT5	HSPB6	NFAT5	SRGN	SPHK1	CXCL10
NEFL	NEFL	SYNGR1		GAP43	HMOX1	SLC39A14	HS3ST1	AMIGO2	CD109	CD44
DLG2	MAPT	SYP		SNAP25	GAP43	TAPBP	GAD2		PTGS2	OSMR
DLG4		SYT1		RTN1	SBNO2	CRISPLD2	CDC27		EMP1	CP
MAPT		VAMP1		STX7	TUBB6	CXCL1	SHANK2		SLC10A6	ASPG
		NRXN3		NCAM1	CTGF	B2M	SYT13		TM4SF1	VIM
		SLC17A7		NRP1	GADD45B	A2M	ZNF277		B3GNT5	GFAP
		PCLO			VGF	NEK6	CFLAR
					AKAP12	SORBS1	DLEU2
					TIMP1	TIMP1	ANKRD2
					TM4SF1	CP	EIF5A2
					HSPB1	SRGN	EPOR
					CD14	HSPB1	FHL5
					CD44	GFAP	ERBB3
					LGALS3	IFITM3	IGF1R
					ANXA2	CHI3L1	PHF3
					CP	VIM	MAP2K5
					ANXA3	CD44	SSBP1
					VIM		PPFIBP1
					GFAP		PRELP
							HSD11B1
							DNAH17
							ZNF41
							EPB41
							POGZ
							MAP3K2
							VPS13D
							TBXA2R
							LTBP1
							MDM2
							PC
							KCNN2
							ICAM5
							SAMSN1
							MYO15B
							MPHOSPH9
							CDH19
							NDRG2
