# Supplementary material for: Integrative Analysis of Global Gene Expression Identifies Opposite Patterns of Reactive Astrogliosis in Aged Human Prefrontal Cortex
Source: Brain Sci. 2018 Dec 19;8(12):227. doi: 10.3390/brainsci8120227 (PMC6317157; doi:10.3390/brainsci8120227)
Supplement: Supplementary file 1 [file brainsci-08-00227-s001.zip › brainsci-389112-supplementary-for conversion/Table S7.xlsx]

## Sheet: 7. SynapsesGenes
Glutamatergicsynapse	Glutamatergicsynapse	Glutamatergicsynapse		Dopaminergicsynapse	Dopaminergicsynapse		GABAergicsynapse	GABAergicsynapse	GABAergicsynapse		Serotonergicsynapse	Serotonergic synapse	Serotonergic synapse		Cholinergicsynapse	Cholinergicsynapse	Cholinergicsynapse	Cholinergicsynapse
ADCY2		Presynaptic		AKT3	Postsynaptic		ADCY2	Postsynaptic	Presynaptic		GABRB3		Postsynaptic		ADCY2		Postsynaptic
ADCY7		Presynaptic		ATF2	Postsynaptic		ADCY7	Postsynaptic	Presynaptic		GNAI1		Postsynaptic		ADCY7		Postsynaptic
GLS		Presynaptic		CREB1	Postsynaptic		GABARAPL1	Postsynaptic			GNB1		Postsynaptic		AKT3		Postsynaptic
GNAI1	Postsynaptic	Presynaptic		DRD1	Postsynaptic		GABRA1	Postsynaptic			GNB4		Postsynaptic		CAMK4		Postsynaptic
GNB1		Presynaptic		GNAI1	Postsynaptic		GABRA3	Postsynaptic			GNB5		Postsynaptic		CHRM1	Glial	Postsynaptic
GNB4		Presynaptic		GNAL	Postsynaptic		GABRA4	Postsynaptic			GNG2		Postsynaptic		CHRM3	Glial	Postsynaptic
GNB5		Presynaptic		GNB1	Postsynaptic		GABRA5	Postsynaptic			GNG3		Postsynaptic		CREB1		Postsynaptic
GNG2		Presynaptic		GNB4	Postsynaptic		GABRB3	Postsynaptic			GNG4		Postsynaptic		GNAI1		Postsynaptic	Presynaptic
GNG3		Presynaptic		GNB5	Postsynaptic		GABRD	Postsynaptic			HTR2A	Glial	Postsynaptic		GNB1		Postsynaptic	Presynaptic
GNG4		Presynaptic		GNG2	Postsynaptic		GABRG2	Postsynaptic			HTR2C	Glial	Postsynaptic		GNB4		Postsynaptic	Presynaptic
GRIA1	Postsynaptic			GNG3	Postsynaptic		GAD1	Postsynaptic	Presynaptic		ITPR1	Glial	Postsynaptic		GNB5		Postsynaptic	Presynaptic
GRIA3	Postsynaptic			GNG4	Postsynaptic		GAD2	Postsynaptic	Presynaptic		KCND2		Postsynaptic		GNG2		Postsynaptic	Presynaptic
GRIA4	Postsynaptic			GRIA1	Postsynaptic		GLS	Postsynaptic	Presynaptic		KCNJ3		Postsynaptic		GNG3		Postsynaptic	Presynaptic
GRIK1	Postsynaptic	Presynaptic		GRIA3	Postsynaptic		GNAI1	Postsynaptic	Presynaptic		KCNJ6		Postsynaptic		GNG4		Postsynaptic	Presynaptic
GRIK3	Postsynaptic	Presynaptic		GRIA4	Postsynaptic		GNB1	Postsynaptic	Presynaptic		KCNJ9		Postsynaptic		ITPR1		Postsynaptic
GRIN2A	Postsynaptic			GRIN2A	Postsynaptic		GNB4	Postsynaptic	Presynaptic		MAPK1		Postsynaptic		KCNJ3		Postsynaptic
GRIN2B	Postsynaptic			GRIN2B	Postsynaptic		GNB5	Postsynaptic	Presynaptic		PLCB1	Glial	Postsynaptic		KCNJ4		Postsynaptic
GRIN3A	Postsynaptic			ITPR1	Postsynaptic		GNG2	Postsynaptic	Presynaptic		PLCB4	Glial	Postsynaptic		KCNJ6		Postsynaptic
GRM2	Postsynaptic	Presynaptic		KCNJ3	Postsynaptic		GNG3	Postsynaptic	Presynaptic		PRKACB		Postsynaptic		KCNQ5		Postsynaptic
GRM7	Postsynaptic			KCNJ6	Postsynaptic		GNG4	Postsynaptic	Presynaptic		PRKCB		Postsynaptic		MAPK1		Postsynaptic
HOMER1	Postsynaptic			KCNJ9	Postsynaptic		GPHN	Postsynaptic			PTGS2		Postsynaptic		PLCB1		Postsynaptic
ITPR1	Postsynaptic			KIF5C	Postsynaptic		KCNJ6	Postsynaptic			TRPC1	Glial			PLCB4		Postsynaptic
KCNJ3		Presynaptic		MAPK10	Postsynaptic		PRKACB	Postsynaptic	Presynaptic						PRKACB		Postsynaptic
MAPK1	Postsynaptic			MAPK13	Postsynaptic		PRKCB	Postsynaptic							PRKCB		Postsynaptic
PLCB1	Postsynaptic			MAPK8	Postsynaptic		SLC32A1		Presynaptic
PLCB4	Postsynaptic			MAPK9	Postsynaptic		SLC38A1		Presynaptic
PRKACB		Presynaptic		PLCB1	Postsynaptic
PRKCB		Presynaptic		PLCB4	Postsynaptic
SHANK2	Postsynaptic			PPP2R2C	Postsynaptic
SLC17A7		Presynaptic		PPP2R3C	Postsynaptic
SLC1A1	Postsynaptic			PPP2R5C	Postsynaptic
SLC1A6	Postsynaptic			PRKACB	Postsynaptic
SLC38A1		Presynaptic		PRKCB	Postsynaptic
TRPC1	Postsynaptic			SCN1A	Postsynaptic
