# Supplementary material for: Integrative Analysis of Global Gene Expression Identifies Opposite Patterns of Reactive Astrogliosis in Aged Human Prefrontal Cortex
Source: Brain Sci. 2018 Dec 19;8(12):227. doi: 10.3390/brainsci8120227 (PMC6317157; doi:10.3390/brainsci8120227)
Supplement: Supplementary file 1 [file brainsci-08-00227-s001.zip › brainsci-389112-supplementary-for conversion/Table S8.xlsx]

## Sheet: 8. GliGenes
Gli1Total	Gli2Total	Gli3Total	Gli1Astro	Gli2Astro	Gli3Astro
NA	NA	NA	NA	NA	NA
SCN2A	SCN2A	GABRA1	DIO2	GULP1	UNC13C
GABRA1	GABRA1	TRIM36	GULP1	PDE4B	COX11
FAM19A2	ANKRD28	SEZ6L2	PDE4B	SESN3	SLC4A4
ATRX	FAM19A2	COX11	SESN3	DNAJC19	MFGE8
GUCY1A3	ATRX	YIPF5	ANK2	GHITM	NQO1
HMGCR	DNAJA4	SLITRK4	SIAE	TAF13	TPRKB
EIF4E3	OXR1	CDK5R2	ANAPC10	NPEPPS	ARHGAP5
GTDC1	GUCY1A3	OSBPL10	GHITM	CLASP2	FMN2
KIFAP3	HMGCR	MYO5A	NPEPPS	CHRDL1	SLC35D1
NDN	EIF4E3	CELF4	CLASP2	HSD11B1	MID1
CACNB3	GTDC1	KIAA1456	PLA2G7	ABCA1	EVI5
ZNF655	DNAJC19	CD46	CHRDL1	NQO1	SYT12
PDE1A	KIFAP3	FHL2	NQO1	FABP7	FDFT1
RUNX1T1	CACNB3	NDUFA5	RASA2	DMD	GPD2
SATB1	ZNF655	RFC3	DTNA	RASA2	OCRL
EGR3	PDE1A	HSPH1	DPY19L3	DTNA	SNAPC2
EGR4	RUNX1T1	SLC30A3	CST3	AGL	VTI1A
ETV1	EGR4	FAM19A1	SDC2	CST3	GLI3
R3HCC1	ETV1	IDH3A	PPIC	FGFRL1	AGT
ABHD2	GLRB	GEMIN7	SLC25A20	PHKB	NHSL1
CDK14	PRKACB	OSBPL8	MID1	SLC12A7	TIPARP
GLRB	NEDD4L	COL24A1	PLN	GREB1	ZBTB20
NEDD4L	FGF13	H2AFY	HSDL2	ENAH	MAFF
SNX7	PTPRO	ARPC5	RAB30	PPIC	SPON1
REEP1	LDLRAD4	PHACTR2	SOX5	SLC25A20
DIO2	REEP1	DLG3	CDH2	MID1
ARL4C	OLFM3	TMEM167A	ATF3	PLN
SLC8A1	NREP	GNB4	PTPN21	HSDL2
OLFM3	MAPK10	DNAJC18	SLC20A2	RAB30
NREP	EIF4E	LRRN1	MSX1	SOX5
TESPA1	MCTS1	NKIRAS1	NR1D2	PTPN21
MAPK10	PDE4B	UNC13C	FMO2	GSTO2
PDE4B	CDC5L	SMPD3	MYL9	SLC20A2
CADM2	CADM2	YWHAE	IFRD1	TNFRSF1A
SIAE	HDAC9	GPR12	ABCA5	MFNG
WSB2	ATP2C1	FLT3LG	ARHGAP21	FMO2
ATP2C1	EHBP1	SAYSD1	NRP2	IFRD1
CEMIP	CEMIP	CDH23	CLIP4	ABCA5
USP9Y	USP9Y	RFPL2	REPIN1	SEMA4A
KIAA1456	PTBP2	MIS12	NUP93	RABGEF1
ARHGEF7	ARHGEF7	WWOX	NCOR1	CPE
ANAPC10	GDE1	TSEN2	CNIH4	NRP2
EXOC6	FHL2	RABGAP1L	ARMC9	MYRIP
FHL2	CNST	PRMT2	TMEM135	CLIP4
SPAST	SPAST	KLC2	USP40	NCOR1
KCNJ6	KCNJ6	ANKS1B	TSPO	ARMC9
KCNIP4	KCNIP4	FDFT1	ITM2C	RAB21
CLASP2	CLASP2	CDKN1A	TCF4	SMPD1
TMF1	RGS4	NINJ2	SSBP1	TMEM135
RGS4	ZNRF1	CAST	TEF	TSPO
ACAT2	TRIM23	CREM	RHBDD1	ITM2C
TAB2	CACNB2	MID1	SEC14L1	TCF4
GABRB3	ACAT2	HOOK3	PDGFC	TEF
KLHL8	TAB2	EAF1	ANKRD16	RHBDD1
LRRTM4	GABRB3	SYT12	TTC19	SLU7
NDUFA5	GREM2	PAK3	AK2	PDGFC
MPPED2	NRXN3	HELQ	ANTXR2	MAPRE2
CEP19	RAB8B	DCLRE1C	ACSBG1	ALDH4A1
RAB8B	CAB39	FAM167B	GJB6	TTC19
LANCL1	LANCL1	VTI1A	GJA1	SERPINB9
COL26A1	DACH1	ZNF141	MGST1	AK2
ADAMTS3	SPHKAP	GPD2	EMX2	SRGAP3
RPAP3	KIAA1324L	SLC2A11	LIX1	ANTXR2
KIAA1324L	GDPD1	SLC4A4	EFEMP1	SLC39A12
PDIA6	TENM3	NDUFS2	GLUL	ACSBG1
NCKAP1	TAF13	LYNX1	LPP	MGST1
HECTD1	SLC25A26	CERS5	PON2	ASPH
FAM19A1	PCDH18	EVI5	NHSL1	LIX1
UBE2A	CREG2	SLC16A6	WWTR1	LPP
USP46	SESN3	NBR1	NFIA	TXNIP
MKKS	PPP6C	MFF	TIPARP	NHSL1
CREG2	GULP1	PIGK	ADD3	WWTR1
SESN3	UBA5	FBXO32	ITPKB	BCL6
PPP6C	NPEPPS	CNOT6	EPHX1	TIPARP
ABCC12	MAPK1	RPL15	RIN2	ITPKB
GULP1	SLITRK1	SNX21	PPM1K	EPHX1
UBA5	GHITM	RPS6KA2	CEP350	RIN2
BRINP3	RASA1	CWC25	CBX5	GRAMD1C
NPEPPS	ARMCX4	PERP		PPM1K
UBE2J1	LRRC8B	ZFC3H1		CSRP1
CD200	DCK	NQO1
GHITM	TOLLIP	GPR6
SCN2B	RMND1	TMEM169
VTA1	CTXN3	FOXJ3
CLVS1	KRT222	KCNK10
GNAL	TOPBP1	AGAP1
URI1	CACUL1	FAM198B
ANK2	ALOX5AP	ARHGAP5
SEC23A	SHANK2	LAMP1
GFM2	FGFR1OP2	TIPRL
ARMCX4	EGR2	METTL4
LRRC8B	CCT2	JADE2
DCK	TENM1	SIRT2
TOLLIP	UBTD2	GALK2
TYRP1	RAB10	MLLT10
CTXN3	LNX1	CXORF40B
TOPBP1	RAB3C	AHCY
CACUL1	KIAA1211	SLC7A9
ALOX5AP	KCNJ9	IQSEC1
SHANK2	ADAM10	SNAPC2
FGFR1OP2	PITHD1	CDK6
SRPK2	KPNA4	OCRL
EGR2	KLHL4	AFG3L2
DLG3	NME4	APC
TENM1	MYRIP	FRMD4B
ANKRD33B	SERPINB6	FNIP2
KCNJ9	ASTN2	SLC35D1
RAB10	CDH23	CRLS1
LNX1	PRKCSH	PPP6R1
ADAM10	PIK3R3	FBXW7
PITHD1	FHL5	ZNF593
KPNA4	DUSP16	AR
ZNF385A	ZNF706	NFIL3
DPY19L3	SMIM14	ZNF365
KLHL4	ACTN2	C6ORF106
NME4	DAPK1	DCX
METAP2	GREB1	SLC17A6
SERPINB6	LIMCH1	DYNLL2
RRAS2	PHC2	DNAJC9
ASTN2	MPDZ	ACTR3
CDH23	DTNA	SPATA5L1
GMPR2	TM4SF18	SMIM19
PARP4	ITM2C	MAP4K5
CNIH4	NPY5R	PCDHB14
PRKCSH	CCDC47	SYPL1
PIK3R3	ELMO1	OTUD7A
DUSP16	IFT74	PBDC1
ZNF706	TSPAN6	ALPP
ZNF585A	RNF146	LCLAT1
DAPK1	IFRD1	HENMT1
ASPA	ZFY	TMEM243
PHC2	SMAD3	SETD1A
MPDZ	AGL	DIS3
DTNA	RAB30	MFGE8
TM4SF18	SS18	NAB2
ITM2C	STEAP2	TPRKB
RAD17	CDKN1A	FMN2
APTX	TCF4	ATXN7L1
CCDC47	TSPO	OAZ1
CNTN5	ALDH3A1	FNDC7
MBD1	DLGAP4	SLC38A2
SLC22A5	DMD	MBD5
IFRD1	SLC13A4	IP6K3
ZRANB1	ALDH4A1	CNDP2
SMAD3	MID1	CDKL2
RAB30	CFL2	RABEP2
SS18	LILRA2	MFAP1
TPM3	CDC14B	RBCK1
PIK3CB	FUT8	ZBTB1
SLC35A3	PDE4D	ACTL6B
TCF4	WDR44	CCDC58
TSPO	RPE	ZBTB20
RAB28	RABGEF1	AGT
PEX5	APBB2	TIPARP
LRRC39	SLU7	LUC7L3
SLC13A4	CHRDL1	DST
VCAN	AGXT2	NHSL1
MID1	ETV7	MAFF
LILRA2	RCAN3	SPON1
FUT8	LRMP	ODF3B
ABHD17B	PAXBP1	GLI3
PDE4D	SOCS2	CFH
RPE	SH3GLB1	NUP160
USP36	PHTF2
DERL3	TNRC6C
APBB2	OAZ2
RASAL2	PKIA
RAB3IP	PPM1D
CHRDL1	BPTF
SORBS2	KCNC2
AGXT2	SEMA4A
RCAN3	PTPRB
PAPPA	ESRRG
LRMP	SLC16A7
PAXBP1	MANEAL
ZNF268	NDOR1
SOCS2	PTAFR
VRK2	MAST4
STK35	CYP2E1
GINM1	PHF7
NR1D2	ABCA5
MRPL46	PYROXD1
SPOCK3	NRP2
PKIA	SLC15A4
PPM1D	SOX6
BPTF	RGCC
KCNC2	PIK3R1
PTPRB	NR2F2
CLOCK	AGAP2
ESRRG	ZNF83
SLC16A7	SLC12A7
MANEAL	AP2S1
PTAFR	OPALIN
CYP2E1	TFDP2
MED23	NSFL1C
ABCA5	ZNF708
NRP2	ST3GAL6
LDB1	FHOD3
SLC15A4	PQBP1
KAZN	GSTO2
AGAP2	ARMC9
POGZ	SLC20A2
TFDP2	COL4A2
ZNF708	GRIK2
ST3GAL6	ELAVL4
FHOD3	KBTBD4
SSBP1	AK2
ARMC9	SOX5
SLC20A2	KCNJ11
CNTN2	TNRC18
COL4A2	FASTKD2
CAB39L	PIGK
SLC38A9	SLC22A23
PRKG1	SMPD1
ELAVL4	MAPRE2
COIL	PNPO
NAPEPLD	SNX14
AK2	SH3D19
SOX5	TNRC6B
KCNJ11	MAPKBP1
REPIN1	ARHGEF2
SLC22A23	RHBDD1
FBXO32	RPS6KA2
RTN4	RAB21
TWF1	NQO1
SH3D19	ATF7IP
SMYD3	RPL38
MAPKBP1	MCF2
RHBDD1	MCM8
NFATC4	FAM129B
NQO1	ZNF43
VPS13C	UVRAG
FAM111A	VWA5A
GAL3ST1	ACSL1
CCDC125	MLXIP
PRKAG2	DIRAS3
MCF2	YTHDF2
PSENEN	EXOSC4
TARS	IFI27
NOS1	CDIP1
MCM8	CCDC97
MYL9	HSDL2
UVRAG	TMEM50A
TBC1D4	CREB3L2
NFYA	EPB41L1
AP1G2	MORF4L1
ACSL1	FGFRL1
C6ORF89	CPEB1
DIRAS3	PXN
ATP5SL	IFT80
IFI27	FOXP1
KCNK10	ZBTB10
FAM198B	C21ORF2
SULF1	PHACTR1
HYAL2	PLXNA2
CDIP1	STX2
CCDC97	ARHGAP9
FBXO7	ANO5
HSDL2	ENC1
NTAN1	RASGRP2
PLA2G7	MCM7
MRPS10	TEF
DIXDC1	TRAPPC2
CPEB1	ALYREF
MSX1	PKNOX2
TMEM40	C11ORF24
HSF2	RASGRP3
GALK2	CCNI
CLDN11	UQCC1
DUSP4	HSD11B1
BAG5	RASA2
PHACTR1	MYO7A
PLXNA2	MRPL11
FAIM	ABCG1
ANO5	EPN3
PPFIA2	ACTR8
VPS37A	SMC3
LHX1	RBM12B
MCM7	TTC19
TEF	USP30
NABP2	TARBP1
C11ORF24	RAB33A
RASGRP3	STMN1
IL20RA	YAF2
USP40	CADPS2
UQCC1	LSM5
RASA2	SUGT1
APOA1	RRP15
ABCG1	DLL3
NDST3	XPNPEP3
EPN3	ITCH
ZNF184	CYTH2
ARID5B	XIAP
SMC3	PTP4A3
RBM12B	ZKSCAN8
TTC19	PDPK1
ESF1	CACNA1D
CADM3	PARP6
CADPS2	BBS5
SAP18	EPB41L2
TMEM206	GPR34
SUGT1	ZADH2
RGS5	ENAH
PTP4A3	TFEB
ZKSCAN8	BEX5
DMXL1	PRKG2
PARP6	ARMCX3
BBS5	ZNF281
EPB41L2	FMO2
ZADH2	MAP3K7
HAX1	PHKB
SEC14L1	SAMSN1
TFEB	ANTXR2
ARHGAP21	ABCA1
SLC12A8	STAT4
RNF130	GRSF1
AK4	GOLIM4
PRKG2	PDE1C
DNAJC10	MED31
FMO2	PLN
SAMSN1	PHF3
ANTXR2	RWDD1
ZNF684	GAPVD1
LTN1	THEMIS
HNRNPA1	ASMTL
GRSF1	LAMB3
GOLIM4	S100B
PDE1C	NOLC1
TMEM17	PSMA1
ZCCHC2	IPO7
KANK2	PDGFC
PLN	SLC26A4
MOSPD2	ACTR3
NKTR	HIPK3
SLC36A4	SERPINB9
ATF3	LMBRD2
DZIP3	G2E3
THEMIS	TRIM3
SDC2	TMEM163
NOLC1	CYB5R2
ZNF365	TNFRSF13B
PCDH1	UGGT1
PSMA1	PIAS4
PDGFC	TMEM135
SLC26A4	TNPO2
ACKR3	HRK
ACTR3	PRKCH
ZC2HC1A	SRGAP3
LMBRD2	TMEM246
TMEM163	CPE
MET	KDM2A
CYB5R2	SPIN3
CYB5D1	FABP7
TNFRSF13B	P2RY14
AKAP13	SLAIN2
UGGT1	UBE3A
SYPL1	PTPN21
PIAS4	MAP6D1
TMEM135	ZNF45
ZNF780A	AKAP8L
GALNT7	RBM41
TMEM246	FAM114A2
KDM2A	CDC23
C8ORF4	DCBLD1
DNAJB2	CALR
P2RY14	EGLN1
CDH2	MTUS1
SLAIN2	TCEAL3
UBE3A	CLIP4
PTPN21	MDH1B
SAMD5	MED28
AKAP8L	NCOR1
RBM41	MFNG
FAM114A2	MAN2A1
RBM27	CLEC2B
DCBLD1	ZNF608
ZNF226	STRAP
MTUS1	SIX4
NSUN2	FARSB
COL22A1	HNRNPL
NUP93	PPIC
ANKRD16	RBMS1
CLIP4	NYX
MDH1B	CCDC71L
YBX1	PPFIA4
MED28	RSPH3
NCOR1	AK5
ATXN7L1	ABCA6
CLEC2B	PPP1R9B
SIX4	MGAT4A
FARSB	ARF6
PPIC	CEBPG
ZNF219	NUP107
SETX	IL17D
CCDC71L	SLC25A20
DNAJB6	PWP1
RSPH3	TNFRSF1A
ARF6	ZNF398
PSMD12	SMURF2
GALNT6	RABEP2
IL17D	ZNF251
MRAP2	UFL1
CNDP2	KCTD9
DNASE1	REST
LRFN5	CEP68
SLC25A20	COA3
RINT1	SLC30A4
ZNF398	ARHGAP29
USP32	GPR62
ZNF521	PCDHB4
COA3	RPRML
POLI	ZNF516
RCBTB1	LOC100130370
ANKRD22	TMX4
PCDHB4	SPAG16
RPRML	LY86
EEF1A1	GPRC5A
AGFG2	EEF1A1
LOC100130370	AGFG2
TMX4	CST3
CST3	MRPS25
MRPS25	ZNF287
ZNF287	IGFBP6
IGFBP6	GFM1
GFM1	VSIG4
GPRC5A	CSRP1
SGK1	ASPH
WWTR1	WWTR1
TIPARP	TIPARP
LUC7L3	ARHGEF6
GJB6	DST
DST	ENOSF1
ENOSF1	SLC39A12
CEP350	NHSL1
NHSL1	CPM
CD59	STAG2
ARRDC2	PLA2G16
STAG2	ARAP1
NFIA	BCL6
GLUL	PPM1K
EFEMP1	MGST1
PLA2G16	ARMC5
EMX2	RIN2
ARAP1	MDN1
PPM1K	GRAMD1C
MGST1	LPP
FMNL2	ACSBG1
GJA1	ERMN
PON2	EPHX1
CBX5	ITPKB
ARMC5	KANK1
RIN2	LIX1
MDN1	SERPINA3
LPP	FCER1G
ACSBG1	TXNIP
DSE	SLC11A1
HINT3
ABCA8
MAGT1
EPHX1
ITPKB
ADD3
LIX1
SERPINA3
FCER1G
SLC11A1
